# Supplementary material for: Genome-wide identification and analysis of the MADS-box gene family in bread wheat (Triticum aestivum L.)
Source: PLoS One. 2017 Jul 25;12(7):e0181443. doi: 10.1371/journal.pone.0181443 (PMC5526560; doi:10.1371/journal.pone.0181443)
Supplement: S1 Table — (XLSX) [file pone.0181443.s013.xlsx]

## Sheet: Sheet1
S1 Table. Classification information of MADS-box genes in A.thaliana.
Gene name	Genesize (bp)	Protein(aa)	Phylogeneticgroup
AT5G20240	2006	208	M IKC
AT3G54340	1660	232	M IKC
AT4G18960	4247	252a	M IKC
AT3G58780	2617	248	M IKC
AT5G15800	2174	251	M IKC
AT2G03710	2007	258	M IKC
AT3G02310	2134	250	M IKC
AT2G42830	3205	246	M IKC
AT2G45650	1839	252	M IKC
AT1G69120	3527	256	M IKC
AT5G60910	3278	242	M IKC
AT1G24260	2074	251	M IKC
AT1G26310	3181	255	M IKC
AT4G09960	2697	230	M IKC
AT1G71692	2037	211	M IKC
AT3G61120	2053	244	M IKC
AT4G11880	3597	221	M IKC
AT5G13790	1675	268	M IKC
AT3G57230	2962	239	M IKC
AT2G22630	3270	227	M IKC
AT3G57390	1826	256	M IKC
AT4G22950	3476	219	M IKC
AT2G45660	2394	214	M IKC
AT4G37940	2927	228	M IKC
AT2G22540	2137	210	M IKC
AT1G65360	819	226	M α
AT4G24540	2486	220	M IKC
AT5G10140	5616	196	M IKC
AT5G26870	366	121	M β
AT1G77080	4167	196	M IKC
AT1G01530	1023	247	M α
AT2G34440	519	172	M α
AT2G03060	1956	337	M δ
AT5G65050	3700	196	M IKC
AT5G23260	1899	252	M IKC
AT2G26320	330	109	none
AT5G26575	1038	345	M α
AT5G26625	657	218	M α
AT5G26645	1101	366	M α
AT1G65330	840	279	M α
AT1G65300	837	278	M α
AT5G27130	900	299	M α
AT4G36590	1044	248	M α
AT2G26880	803	67	M α
AT5G62165	3363	210	M IKC
AT5G40220	975	324	M β
AT2G14210	4745	234	M IKC
AT3G05860	950	260	M α
AT2G28700	771	256	M α
AT5G55690	834	277	M β
AT2G40210	1116	371	M α
AT1G60040	855	284	M β
AT1G59810	852	283	M β
AT4G02240	757	196	M β
AT4G11250	990	329	M β
AT5G27070	864	287	M β
AT5G27090	564	187	M β
AT1G60920	576	191	M α
AT1G60880	606	201	M α
AT3G04100	624	207	M α
AT1G28450	558	185	M α
AT1G28460	549	182	M α
AT1G72350	675	224	M α
AT2G24840	795	264	M α
AT5G60440	1192	279	M α
AT1G31140	1643	213	M IKC
AT1G29960	558	185	M α
AT1G18750	2375	389	M δ
AT1G77980	1856	332	M δ
AT1G77950	1830	124	M δ
AT5G65080	4541	198	M IKC
AT5G65070	3621	231	M IKC
AT5G65060	3539	196	M IKC
AT5G51870	2289	207	M IKC
AT5G51860	2283	211	M IKC
AT5G38620	1050	349	M α
AT1G48150	972	323	M α
AT5G41200	993	330	M β
AT5G40120	1158	385	M β
AT5G38740	1281	426	M β
AT5G65330	1026	341	M β
AT3G30260	3762	249	M IKC
AT5G48670	966	321	M α
AT5G39750	1068	355	M β
AT5G58890	885	294	M β
AT5G49490	858	285	M α
AT5G49420	1498	334	M α
AT1G54760	486	161	M α
AT1G31630	1020	339	M α
AT1G22590	492	163	M α
AT2G11990	390	129	M α
AT5G27580	672	223	M β
AT5G27960	1092	363	M α
AT3G66656	537	178	M α
AT1G31640	1485	464	M α
AT5G26950	870	289	M β
AT1G69540	1825	378	M δ
AT2G15660	1082	333	M α
AT5G06500	729	242	M α
AT1G46408	801	266	M α
AT5G39810	1067	329	M β
AT5G04640	969	322	M α
AT1G17310	654	217	M α
AT5G27050	363	120	M β
AT1G47760	709	184	M α
AT3G18650	1161	386	M β
AT1G22130	1873	335	M δ
AT5G37420	988	237	M β
