# Supplementary material for: Genome-wide identification and analysis of the MADS-box gene family in bread wheat (Triticum aestivum L.)
Source: PLoS One. 2017 Jul 25;12(7):e0181443. doi: 10.1371/journal.pone.0181443 (PMC5526560; doi:10.1371/journal.pone.0181443)
Supplement: S2 Table — (XLSX) [file pone.0181443.s014.xlsx]

## Sheet: Sheet2
S2 Table. The details of the materials and treatments for the retrieved expression values (extracted from http://www.wheat-expression.com/).
	Abbreviation	Study	High level tissue	Tissue	High level age	Age	Stress-disease	Variety
Abiotic stress	Ps (rt, 24d), None, CS	Phosphate starvation in Roots and shoots	Roots	Roots	Vegetative	24 days	None	Chinese Spring (n=3)
	Ps (rt, abi, 24d), Ps10d, CS	Phosphate starvation in Roots and shoots	Roots	Roots	Vegetative	24 days	Phosphorous starvation 10 days	Chinese Spring (n=3)
	Ps (st, 24d), None, CS	Phosphate starvation in Roots and shoots	Leaves/shoots	shoots	Vegetative	24 days	None	Chinese Spring (n=3)
	Ps (st, abi, 24d), Ps10d, CS	Phosphate starvation in Roots and shoots	Leaves/shoots	shoots	Vegetative	24 days	Phosphorous starvation 10 days	Chinese Spring (n=3)
	DHST (lf, no),None, TA	Drought and heat stress time-course in Seedlings	Leaves/shoots	Leaves	Seedling	7 days	None	TAM107 (n=2)
	DHST (lf, abi), 1hds, TA	Drought and heat stress time-course in Seedlings	Leaves/shoots	Leaves	Seedling	7 days	1 hour of drought stress	TAM107 (n=2)
	DHST (lf, no),None, TA	Drought and heat stress time-course in Seedlings	Leaves/shoots	Leaves	Seedling	7 days	None	TAM107 (n=2)
	DHST (lf, abi), 6hds, TA	Drought and heat stress time-course in Seedlings	Leaves/shoots	Leaves	Seedling	7 days	6 hour of drought stress	TAM107 (n=2)
	DHST (lf, no),None, TA	Drought and heat stress time-course in Seedlings	Leaves/shoots	Leaves	Seedling	7 days	None	TAM107 (n=2)
	DHST (lf, abi), 1hhs, TA	Drought and heat stress time-course in Seedlings	Leaves/shoots	Leaves	Seedling	7 days	1 hour of heat stress	TAM107 (n=2)
	DHST (lf, no),None, TA	Drought and heat stress time-course in Seedlings	Leaves/shoots	Leaves	Seedling	7 days	None	TAM107 (n=2)
	DHST (lf, abi), 6hhs, TA	Drought and heat stress time-course in Seedlings	Leaves/shoots	Leaves	Seedling	7 days	6 hour of heat stress	TAM107 (n=2)
	DHST (lf, no),None, TA	Drought and heat stress time-course in Seedlings	Leaves/shoots	Leaves	Seedling	7 days	None	TAM107 (n=2)
	DHST (lf, abi), 1hd&hcs, TA	Drought and heat stress time-course in Seedlings	Leaves/shoots	Leaves	Seedling	7 days	1 hour of drought&heat combined stress	TAM107 (n=2)
	DHST (lf, abi),None, TA	Drought and heat stress time-course in Seedlings	Leaves/shoots	Leaves	Seedling	7 days	None	TAM107 (n=2)
	DHST (lf, abi), 6hd&hcs, TA	Drought and heat stress time-course in Seedlings	Leaves/shoots	Leaves	Seedling	7 days	6 hour of drought&heat combined stress	TAM107 (n=2)
Biotic stress	FHB (no, mi30h), CM	Fusarium head blight infected Spikelets	Spike	Spikelets (only using palea,lemma and rachis)	Reproductive	Anthesis	Mock inoculation 30 hours	CM-82036 (n=3)
	FHB (dis, Fgi30h), CM	Fusarium head blight infected Spikelets	Spike	Spikelets (only using palea,lemma and rachis)	Reproductive	Anthesis	Fusarium graminearum inoculation 30 hours	CM-82036 (n=3)
	FHB (no, mi50h), CM	Fusarium head blight infected Spikelets	Spike	Spikelets (only using palea,lemma and rachis)	Reproductive	Anthesis	Mock inoculation 50 hours	CM-82036 (n=3)
	FHB (dis, Fgi50h), CM	Fusarium head blight infected Spikelets	Spike	Spikelets (only using palea,lemma and rachis)	Reproductive	Anthesis	Fusarium graminearum inoculation 50 hours	CM-82036 (n=3)
	FHB (no, mi30h), N1CM	Fusarium head blight infected Spikelets	Spike	Spikelets (only using palea,lemma and rachis)	Reproductive	Anthesis	Mock inoculation 30 hours	NIL1 from CM-82036 BC5 in Remus (n=3)
	FHB (dis, Fgi30h), N1CM	Fusarium head blight infected Spikelets	Spike	Spikelets (only using palea,lemma and rachis)	Reproductive	Anthesis	Fusarium graminearum inoculation 30 hours	NIL1 from CM-82036 BC5 in Remus (n=3)
	FHB (no, mi50h), N1CM	Fusarium head blight infected Spikelets	Spike	Spikelets (only using palea,lemma and rachis)	Reproductive	Anthesis	Mock inoculation 50 hours	NIL1 from CM-82036 BC5 in Remus (n=4)
	FHB (dis, Fgi50h), N1CM	Fusarium head blight infected Spikelets	Spike	Spikelets (only using palea,lemma and rachis)	Reproductive	Anthesis	Fusarium graminearum inoculation 50 hours	NIL1 from CM-82036 BC5 in Remus (n=2)
	FHB (no, mi30h), N2CM	Fusarium head blight infected Spikelets	Spike	Spikelets (only using palea,lemma and rachis)	Reproductive	Anthesis	Mock inoculation 30 hours	NIL2 from CM-82036 BC5 in Remus (n=4)
	FHB (dis, Fgi30h), N2CM	Fusarium head blight infected Spikelets	Spike	Spikelets (only using palea,lemma and rachis)	Reproductive	Anthesis	Fusarium graminearum inoculation 30 hours	NIL2 from CM-82036 BC5 in Remus (n=2)
	FHB (no, mi50h), N2CM	Fusarium head blight infected Spikelets	Spike	Spikelets (only using palea,lemma and rachis)	Reproductive	Anthesis	Mock inoculation 50 hours	NIL2 from CM-82036 BC5 in Remus (n=3)
	FHB (dis, Fgi50h), N2CM	Fusarium head blight infected Spikelets	Spike	Spikelets (only using palea,lemma and rachis)	Reproductive	Anthesis	Fusarium graminearum inoculation 50 hours	NIL2 from CM-82036 BC5 in Remus (n=3)
	FHB (no, mi30h), N3CM	Fusarium head blight infected Spikelets	Spike	Spikelets (only using palea,lemma and rachis)	Reproductive	Anthesis	Mock inoculation 30 hours	NIL3 from CM-82036 BC5 in Remus (n=2)
	FHB (dis, Fgi30h), N3CM	Fusarium head blight infected Spikelets	Spike	Spikelets (only using palea,lemma and rachis)	Reproductive	Anthesis	Fusarium graminearum inoculation 30 hours	NIL3 from CM-82036 BC5 in Remus (n=4)
	FHB (no, mi50h), N3CM	Fusarium head blight infected Spikelets	Spike	Spikelets (only using palea,lemma and rachis)	Reproductive	Anthesis	Mock inoculation 50 hours	NIL3 from CM-82036 BC5 in Remus (n=2)
	FHB (dis, Fgi50h), N3CM	Fusarium head blight infected Spikelets	Spike	Spikelets (only using palea,lemma and rachis)	Reproductive	Anthesis	Fusarium graminearum inoculation 50 hours	NIL3 from CM-82036 BC5 in Remus (n=4)
	FHB (no, mi30h), N4CM	Fusarium head blight infected Spikelets	Spike	Spikelets (only using palea,lemma and rachis)	Reproductive	Anthesis	Mock inoculation 30 hours	NIL4 from CM-82036 BC5 in Remus (n=3)
	FHB (dis, Fgi30h), N4CM	Fusarium head blight infected Spikelets	Spike	Spikelets (only using palea,lemma and rachis)	Reproductive	Anthesis	Fusarium graminearum inoculation 30 hours	NIL4 from CM-82036 BC5 in Remus (n=3)
	FHB (no, mi50h), N4CM	Fusarium head blight infected Spikelets	Spike	Spikelets (only using palea,lemma and rachis)	Reproductive	Anthesis	Mock inoculation 50 hours	NIL4 from CM-82036 BC5 in Remus (n=3)
	FHB (dis, Fgi50h), N4CM	Fusarium head blight infected Spikelets	Spike	Spikelets (only using palea,lemma and rachis)	Reproductive	Anthesis	Fusarium graminearum inoculation 50 hours	NIL4 from CM-82036 BC5 in Remus (n=3)
	STIS (2ndlf, no),None, Se	Septoria tritici infected Seedlings	Leaves/shoots	2nd leaf	Seedling	14 days	None	Sevin (n=4)
	STIS (2ndlf, dis, st4d), Se	Septoria tritici infected Seedlings	Leaves/shoots	2nd leaf	Seedling	14 days	Septoria tritici 4 days	Sevin (n=2)
	STIS (2ndlf, no),None, Se	Septoria tritici infected Seedlings	Leaves/shoots	2nd leaf	Seedling	14 days	None	Sevin (n=4)
	STIS (2ndlf, dis, st10d), Se	Septoria tritici infected Seedlings	Leaves/shoots	2nd leaf	Seedling	14 days	Septoria tritici 10 days	Sevin (n=1)
	STIS (2ndlf, no),None, Se	Septoria tritici infected Seedlings	Leaves/shoots	2nd leaf	Seedling	14 days	None	Sevin (n=4)
	STIS (2ndlf, dis, st13d), Se	Septoria tritici infected Seedlings	Leaves/shoots	2nd leaf	Seedling	14 days	Septoria tritici 13 days	Sevin (n=1)
	SRPM (lf, no), N9	Stripe rust and powdery mildew timecourse of infection in Seedlings	Leaves/shoots	Leaves	Seedling	7 days	None	N9134 (n=3)
	SRPM (lf, dis, srp24h, N9	Stripe rust and powdery mildew timecourse of infection in Seedlings	Leaves/shoots	Leaves	Seedling	7 days	Stripe rust pathogen CYR31 24 hours	N9134 (n=3)
	SRPM (lf, no), N9	Stripe rust and powdery mildew timecourse of infection in Seedlings	Leaves/shoots	Leaves	Seedling	7 days	None	N9134 (n=3)
	SRPM (lf, dis, srp48h, N9	Stripe rust and powdery mildew timecourse of infection in Seedlings	Leaves/shoots	Leaves	Seedling	7 days	Stripe rust pathogen CYR31 48 hours	N9134 (n=3)
	SRPM (lf, no), N9	Stripe rust and powdery mildew timecourse of infection in Seedlings	Leaves/shoots	Leaves	Seedling	7 days	None	N9134 (n=3)
	SRPM (lf, dis, srp72h, N9	Stripe rust and powdery mildew timecourse of infection in Seedlings	Leaves/shoots	Leaves	Seedling	7 days	stripe rust pathogen CYR31 72 hours	N9134 (n=3)
	SRPM (lf, no), N9	Stripe rust and powdery mildew timecourse of infection in Seedlings	Leaves/shoots	Leaves	Seedling	7 days	None	N9134 (n=3)
	SRPM (lf, dis, pmp24h), N9	Stripe rust and powdery mildew timecourse of infection in Seedlings	Leaves/shoots	Leaves	Seedling	7 days	Powdery mildew pathogen E09 24 hours	N9134 (n=3)
	SRPM (lf, no), N9	Stripe rust and powdery mildew timecourse of infection in Seedlings	Leaves/shoots	Leaves	Seedling	7 days	None	N9134 (n=3)
	SRPM (lf, dis, pmp48h), N9	Stripe rust and powdery mildew timecourse of infection in Seedlings	Leaves/shoots	Leaves	Seedling	7 days	Powdery mildew pathogen E09 48 hours	N9134 (n=3)
	SRPM (lf, no), N9	Stripe rust and powdery mildew timecourse of infection in Seedlings	Leaves/shoots	Leaves	Seedling	7 days	None	N9134 (n=3)
	SRPM (lf, dis, pmp72h), N9	Stripe rust and powdery mildew timecourse of infection in Seedlings	Leaves/shoots	Leaves	Seedling	7 days	Powdery mildew pathogen E09 72 hours	N9134 (n=3)
Different tissues	GTDT (we, rep, 10dps), CS	Grain tissue-specific developmental timecourse	Grain	Whole endosperm	Reproductive	10 dpa	None	Chinese Spring (n=4)
	GTDT (tc, rep, 20dps), CS	Grain tissue-specific developmental timecourse	Grain	Transfer cells	Reproductive	20 dpa	None	Chinese Spring (n=4)
	GTDT (al, rep, 20dpa), CS	Grain tissue-specific developmental timecourse	Grain	Aleurone layer	Reproductive	20 dpa	None	Chinese Spring (n=6)
	GTDT (al/se, rep, 30dpa), CS	Grain tissue-specific developmental timecourse	Grain	Aleurone layer and starchy endosperm	Reproductive	30 dpa	None	Chinese Spring (n=4)
	GTDT (se, rep, 30dpa), CS	Grain tissue-specific developmental timecourse	Grain	Starchy endosperm	Reproductive	30 dpa	None	Chinese Spring (n=4)
	GTDT (se, rep, 20dpa), CS	Grain tissue-specific developmental timecourse	Grain	Starchy endosperm	Reproductive	20 dpa	None	Chinese Spring (n=4)
	GTDT (we, rep, 20dpa), CS	Grain tissue-specific developmental timecourse	Grain	Whole endosperm	Reproductive	20 dpa	None	Chinese Spring (n=4)
	GTE (al, rep, 12dpa), Hf	Grain tissue-specific expression at 12 days post Anthesis	Grain	Aleurone layer	Reproductive	12 dpa	None	Holdfast (n=3)
	GTE (sc, rep, 12dpa), Hf	Grain tissue-specific expression at 12 days post Anthesis	Grain	Seed coat	Reproductive	12 dpa	None	Holdfast (n=3)
	GTE (se, rep, 12dpa), Hf	Grain tissue-specific expression at 12 days post Anthesis	Grain	Starchy endosperm	Reproductive	12 dpa	None	Holdfast (n=3)
	DTCS (gn, 2dpa), CS	Developmental time-course of Chinese Spring	Grain	Grain	Reproductive	2 dpa	None	Chinese Spring (n=2)
	DTCS (gn, 14dpa), CS	Developmental time-course of Chinese Spring	Grain	Grain	Reproductive	14 dpa	None	Chinese Spring (n=2)
	DTCS (gn, 30dpa), CS	Developmental time-course of Chinese Spring	Grain	Grain	Reproductive	30 dpa	None	Chinese Spring (n=2)
	DTCS (lf, seed, ss), CS	Developmental time-course of Chinese Spring	Leaves/shoots	Leaves	Seedling	Seedling stage	None	Chinese Spring (n=2)
	DTCS (lf, vege, ts), CS	Developmental time-course of Chinese Spring	Leaves/shoots	Leaves	Vegetative	Tillering stage	None	Chinese Spring (n=2)
	DTCS (lf, rep, 2dpa), CS	Developmental time-course of Chinese Spring	Leaves/shoots	Leaves	Reproductive	2 dpa	None	Chinese Spring (n=2)
	DTCS (rt, seed, ss), CS	Developmental time-course of Chinese Spring	Roots	Roots	Seedling	Seedling stage	None	Chinese Spring (n=2)
	DTCS (rt, vege, 3ls), CS	Developmental time-course of Chinese Spring	Roots	Roots	Vegetative	Three leaf stage	None	Chinese Spring (n=2)
	DTCS (rt, rep, fls), CS	Developmental time-course of Chinese Spring	Roots	Roots	Reproductive	Flag leaf stage	None	Chinese Spring (n=2)
	DTCS (sp, vege, 2nd), CS	Developmental time-course of Chinese Spring	Spike	Spike	Vegetative	Two nodes detectable	None	Chinese Spring (n=2)
	DTCS (sp, rep, fls), CS	Developmental time-course of Chinese Spring	Spike	Spike	Reproductive	Flag leaf stage	None	Chinese Spring (n=2)
	DTCS (sp, rep, ant), CS	Developmental time-course of Chinese Spring	Spike	Spike	Reproductive	Anthesis	None	Chinese Spring (n=2)
	DTCS (st, vege, 1cs), CS	Developmental time-course of Chinese Spring	Leaves/shoots	Stem	Vegetative	1 cm Spike	None	Chinese Spring (n=2)
	DTCS (st, vege, 2nd), CS	Developmental time-course of Chinese Spring	Leaves/shoots	Stem	Vegetative	Two nodes detectable	None	Chinese Spring (n=2)
	DTCS (st, rep, ant), CS	Developmental time-course of Chinese Spring	Leaves/shoots	Stem	Reproductive	Anthesis	None	Chinese Spring (n=2)
Note: The expression patterns of the identified MADS-box genes were analyzed by retrieving of the processed expression value as tpm (transcripts per million) obtained by RNA-seq analysis from expVIP (http://www.wheat-expression.com/; Borrill P, Ramirez-Gonzalez R, Uauy C (2016) expVIP: a customisable RNA-seq data analysis and visualisation platform opens up gene expression analysis. Plant physiol…
