# Supplementary material for: Genome-wide identification and analysis of the MADS-box gene family in bread wheat (Triticum aestivum L.)
Source: PLoS One. 2017 Jul 25;12(7):e0181443. doi: 10.1371/journal.pone.0181443 (PMC5526560; doi:10.1371/journal.pone.0181443)
Supplement: S3 Table — (XLSX) [file pone.0181443.s015.xlsx]

## Sheet: Sheet2
S3 Table. Sequence and length of motifs identified from wheat MADS-box proteins using MEME motif search tool (AA, amino acids).
Motif	Motif Length (aa)	Sequence
1	49	MGRGKIEIKRIENTTNRQVTFCKRRNGLLKKAYELSVLCDAEVALIVFS
2	57	MGEDLGPLSVKELQQLEQQLECSLKHIRSRKNQLMMDQISELQRKERHLQDENKCLR
3	57	MGRGKVEIKRIDNKTNRQVTFSKRRNGLMKKAYELSVLCDADVALIVFSSTGRLYEF
4	159	MVVGWYHSHPGFGCWLSGVDINTQQSFEALNPRAVAVVIDPIQSVKGKVVIDAFRLINPQTMMLGQEPRQTTSNVGHLNKPSIQALIHGLNRHYYSIAINYRKNELEEKMLLNLHKKKWTDGLILKKFDTHSKTNEQTVQEMLSLAIKYNKAVQEEDEL
5	21	WCQEYMKLKHKIDTLQKCQRH
6	15	MDKTLERYQRCSYEH
7	159	DFLGSGGQTVEELSSHLGALQCQMADVQKRLSYWSDPEKVENIDHIRAMEQSLKESLNRIGIHKENFAKQHLMGLQCPAAQFQNEMQLPLGLTGDPNPSSWFHSGGGSDGQPPMMLPEDPSLLHQSYPGYFSMSKQSTDTAGGEQQHQQAAAVHQHQHQ
8	11	STGRLYEYCSN
9	69	IHELNQKGFLIQKENIELGKKVRITHEQNIELQKKLSGAMRSSEQQASGSSSKAAAGLLLWTRAGEPRI
10	113	HLVETEKEKNNVLSNIHHQEQLNGATNIHHQEQLNGATTSSPSPTPATAQDSMATPNIGYLCFHLGHINLENQEGGIQNLSRLQHKQTTAIYHRGCSPPSATDEGWRQPHMTP
11	80	GDCLTSLHLGAQFPYQSAFDHASLLNDRLFRPDMELHVDNAAASAMDFVGGHYEMPRPGDEASFQNWASAACGATMYDHQ
12	80	GQPPSDSPLLDSSEQVYISSLALLKMLKHGRAGVPMEVMGLMLGEFVDDYTVRVVDVFAMPQSGTGVSVEAVDHVFQTNM
13	35	THAHTQDQPQPQTSSSSSSFMMRDQPPHAPTQNHC
14	44	IYGNDDNEHMNVDELNALEHYLEIWMHNIRSAKMQIMIQEIQYL
15	41	KLAIANVGRQDAKKHLEEHVSNLMSSNIVQTLGTMLDTVVF
16	48	HPNHSAAMDCEPTLQIGYPHQFAAPDQPANNIPRSSAPGGENNFMLGW
17	41	GIFERYQTATGTILWDEQYENMQRTLDHVKDINDNLRTEIR
18	47	NMMGAGSTSNEYDHNMIPCDPRTFLQFNFMQQQPQHYSQQEDPTALN
19	29	GERAADAPVQPQQPPITGLPPWMVSHING
20	21	MNETIDRYKTHSKCTSKSDQP
