# Supplementary material for: Genome-wide identification and analysis of the MADS-box gene family in bread wheat (Triticum aestivum L.)
Source: PLoS One. 2017 Jul 25;12(7):e0181443. doi: 10.1371/journal.pone.0181443 (PMC5526560; doi:10.1371/journal.pone.0181443)
Supplement: S4 Table — (XLSX) [file pone.0181443.s016.xlsx]

## Sheet: Sheet1
S4 Table. Wheat orthologs of MADS-box genes in T.urartu and A.tauschii.
A. 33 pairs of orthologs between wheat and T.urartu
Gene ID of T.urartu	Scaffold in T.urartu	Location	Start	End	Gene ID of wheat	Abbreviation	Gene type
TRIUR325027	Scaffold2273	1AL3-0.61-1.00	105158984	105211545	Traes_1AL_1B5F51626.1	TaMADS1	MIKC
TRIUR324724	Scaffold24440	1AL3-0.61-1.00	105562829	105688466	Traes_1AL_5F5A87122.1	TaMADS2	MIKC
TRIUR320924	Scaffold10987	C-2AS5-0.78	61880825	62002725	Traes_2AS_E2C631DBE.1	TaMADS29	MIKC
TRIUR3_21876	Scaffold2798	C-2AL1-0.85	145667654	145623899	Traes_2AL_20C2D79E1.1	TaMADS25	MIKC
TRIUR320925	Scaffold10987	C-2AS5-0.78	62002725	61958970	Traes_2AS_F79B671A6.1	TaMADS30	MIKC
TRIUR319891	Scaffold117787	C-2AL1-0.85	214247173	214281487	Traes_2AL_267502097.1	TaMADS26	MIKC
TRIUR309266	Scaffold146764	C-2AL1-0.85	214037005	213993250	Traes_6AS_B4E415658.1	TaMADS124	MIKC
TRIUR318402	Scaffold187273	C-2AL1-0.85	248541809	248586805	Traes_2AL_8DF89AA72.1	TaMADS28	MIKC
TRIUR334584	Scaffold141748	3AS4-0.45-1.00	20782761	20823889	Traes_3AS_55E9080C2.1	TaMADS50	MIKC
TRIUR319111	Scaffold2847	C-3AL3-0.42	63826459	63697037	Traes_1AS_985BB33A1.1	TaMADS8	MIKC
TRIUR318948	Scaffold16110	4AS3-0.76-1.00	14561959	14378763	Traes_2AL_0C169500B.1	TaMADS24	MIKC
TRIUR333223	Scaffold50435	C-5AL12-0.35	32637609	32536503	Traes_4AL_8DBE120BC.1	TaMADS75	Mδ
TRIUR319008	Scaffold223193	C-5AL12-0.35	62555512	62520414	Traes_5AL_EBF32FE10.1	TaMADS100	MIKC
TRIUR334952	Scaffold60538	5AL10-0.57-0.78	236979704	237018960	Traes_5AL_13E2DEC48.1	TaMADS98	MIKC
TRIUR328280	Scaffold80765	5AL10-0.57-0.78	237018960	237100876	Traes_5AL_01329A110.1	TaMADS97	MIKC
TRIUR328215	Scaffold30188	5AL12-0.35-0.57	257297613	257398153	Traes_5AS_7BFB385EF.1	TaMADS103	MIKC
TRIUR326715	Scaffold51587	6AL8-0.90-1.00	147324536	147349633	Traes_6AL_A93C6F2FC.1	TaMADS120	MIKC
TRIUR303219	Scaffold104252	7AS8-0.45-0.59	39900717	40008748	Traes_7AS_CA6E66D75.1	TaMADS149	MIKC
TRIUR328216	Scaffold5742	C-7AS8-0.45	86256007	86374179	Traes_7AS_0CD3B69E7.1	TaMADS142	MIKC
TRIUR313653	Scaffold146864	C-7AL1-0.39	153620932	153665353	Traes_7AL_67921A952.1	TaMADS141	MIKC
TRIUR3_29719	Scaffold53108	7AL1-0.39-0.71	169851383	169771147	Traes_7AL_1C76E543C.1	TaMADS140	MIKC
TRIUR3_32699	Scaffold37465	Unknown	Unknown	Unknown	Traes_1AL_6B108514B.1	TaMADS3	MIKC
TRIUR3_29223	Scaffold76006	Unknown	Unknown	Unknown	Traes_7AS_F568FCBF1.1	TaMADS151	Mα
TRIUR3_09108	Scaffold38756	Unknown	Unknown	Unknown	Traes_7AS_8123257BA.1	TaMADS145	MIKC
TRIUR3_33318	Scaffold12471	Unknown	Unknown	Unknown	Traes_6AS_9AA76345D.1	TaMADS123	MIKC
TRIUR3_26896	Scaffold27285	Unknown	Unknown	Unknown	Traes_6AS_57E50EE92.1	TaMADS122	MIKC
TRIUR3_28473	Scaffold9221	Unknown	Unknown	Unknown	Traes_3AL_4C4A0BCD8.1	TaMADS47	Mα
TRIUR3_22246	Scaffold54290	Unknown	Unknown	Unknown	Traes_7AS_ADA694FCE.1	TaMADS146	MIKC
TRIUR3_18963	Scaffold22731	Unknown	Unknown	Unknown	Traes_5AL_21C395CA8.1	TaMADS99	MIKC
TRIUR3_30491	Scaffold5866	Unknown	Unknown	Unknown	Traes_4AS_9A9C84490.1	TaMADS76	MIKC
TRIUR3_24374	Scaffold41136	Unknown	Unknown	Unknown	Traes_7AS_C25A349A9.1	TaMADS148	MIKC
TRIUR3_22964	Scaffold45329	Unknown	Unknown	Unknown	Traes_1AL_6F5982F88.1	TaMADS4	MIKC
TRIUR3_08704	Scaffold49420	Unknown	Unknown	Unknown	Traes_6AL_B5D4C3A49.1	TaMADS121	MIKC
B. 32 pairs of orthologs between wheat and A.tauschii
Gene ID of A.tauschii	Scaffold in A. tauschii	Location	Start	End	Gene ID of wheat	Abbreviation	Gene type
EMT09055	Scaffold66024	1D	86627888	86687270	Traes_1DS_F22A3DB6A.1	TaMADS22	MIKC
EMT21769	Scaffold24479	1D	140373619	140415621	Traes_1DL_6DA0DFC5B.1	TaMADS17	MIKC
EMT30140	Scaffold6825	2D	38898270	38997941	Traes_2DS_4F6BA4A13.1	TaMADS43	MIKC
EMT28524	Scaffold9937	2D	62746846	62867606	Traes_6DS_9BBDCC9F7.1	TaMADS138	MIKC
EMT33479	Scaffold857	2D	122887867	122996992	Traes_2DL_903A29CBA.1	TaMADS42	MIKC
EMT23538	Scaffold20646	3D	42016983	42095106	Traes_3DS_51A589227.1	TaMADS71	MIKC
EMT11439	Scaffold55340	3D	87055740	87131806	Traes_3DL_0DEA285BD.1	TaMADS69	MIKC
EMT32482	Scaffold2545	3D	153850912	153977271	Traes_3DL_FBB80151F.1	TaMADS70	Mα
EMT32481	Scaffold2545	3D	153850912	153977271	Traes_6DL_609A01BD5.1	TaMADS132	Mα
EMT18707	Scaffold32078	4D	128152447	128244226	Traes_4DL_964466BEC.1	TaMADS92	MIKC
EMT12754	Scaffold49942	5D	43257570	43356917	Traes_5DS_16243E52C.1	TaMADS115	MIKC
EMT30421	Scaffold6271	6D	101614856	101794750	Traes_6DL_5B1D4DBF5.1	TaMADS131	MIKC
EMT32611	Scaffold2354	7D	26885886	27089551	Traes_7DS_05F0F0B64.1	TaMADS168	MIKC
EMT31604	Scaffold4049	7D	154937923	155081240	Traes_7DL_DDCC09B24.1	TaMADS167	MIKC
EMT12289	Scaffold51813	Unknown	Unknown	Unknown	Traes_5DL_8C647BFE2.1	TaMADS113	MIKC
EMT32697	Scaffold2232	Unknown	Unknown	Unknown	Traes_7DS_68DE33D2A.1	TaMADS173	MIKC
EMT33649	Scaffold411	Unknown	Unknown	Unknown	Traes_6DL_D8C9E421C.1	TaMADS135	MIKC
EMT27093	Scaffold12676	Unknown	Unknown	Unknown	Traes_4DS_4C4EB1D21.1	TaMADS95	Mδ
EMT30881	Scaffold5282	Unknown	Unknown	Unknown	Traes_7DS_4AF5C695F.1	TaMADS170	MIKC
EMT32696	Scaffold2232	Unknown	Unknown	Unknown	Traes_7DS_D435DF316.1	TaMADS179	MIKC
EMT05014	Scaffold91410	Unknown	Unknown	Unknown	Traes_4DL_008F8BBFA.1	TaMADS88	MIKC
EMT25212	Scaffold16679	Unknown	Unknown	Unknown	Traes_5DL_9CC4EC839.1	TaMADS114	MIKC
EMT15193	Scaffold42324	Unknown	Unknown	Unknown	Traes_7DL_CAF83263E.1	TaMADS166	MIKC
EMT02699	Scaffold119308	Unknown	Unknown	Unknown	Traes_2DL_71F120931.1	TaMADS41	MIKC
EMT27929	Scaffold11141	Unknown	Unknown	Unknown	Traes_4DL_5633C0561.1	TaMADS90	MIKC
EMT16662	Scaffold37777	Unknown	Unknown	Unknown	Traes_4DS_A28BC582A.1	TaMADS96	Mδ
EMT24518	Scaffold18353	Unknown	Unknown	Unknown	Traes_2DL_3C9A3DD05.1	TaMADS37	MIKC
EMT31486	Scaffold4214	Unknown	Unknown	Unknown	Traes_4DL_67EFB6303.1	TaMADS91	MIKC
EMT02362	Scaffold126351	Unknown	Unknown	Unknown	Traes_2DL_662837152.1	TaMADS38	MIKC
EMT26385	Scaffold14174	Unknown	Unknown	Unknown	Traes_6DL_D1C1DBD34.1	TaMADS134	MIKC
EMT33536	Scaffold728	Unknown	Unknown	Unknown	Traes_1DL_D25CDC57D.1	TaMADS19	MIKC
EMT17017	Scaffold36694	Unknown	Unknown	Unknown	Traes_2DL_6CD5A5CD9.1	TaMADS40	MIKC
