# Supplementary material for: Genome-wide identification and analysis of the MADS-box gene family in bread wheat (Triticum aestivum L.)
Source: PLoS One. 2017 Jul 25;12(7):e0181443. doi: 10.1371/journal.pone.0181443 (PMC5526560; doi:10.1371/journal.pone.0181443)
Supplement: S5 Table — (XLSX) [file pone.0181443.s017.xlsx]

## Sheet: Table S5
S5 Table. Expression of wehat MADS-box genes in response to abiotic stresses.
Type	Genes ID		Ps (st, abi, 24d), Ps10d, CS	DHST (lf, abi), 1hds, TA	DHST (lf, abi), 6hds, TA	DHST (lf, abi), 1hhs, TA	DHST (lf, abi), 6hhs, TA	DHST (lf, abi), 1hd&hcs, TA	DHST (lf, abi), 6hd&hcs, TA
MIKC	TaMADS121	MIKC	1	1	1	1	1	1	1
	TaMADS93	MIKC	4.44944	1	1	1	1	1	1
	TaMADS21	MIKC	1	1	1	1	1	1	1
	TaMADS41	MIKC	1.47895	1.07086	1.17759	0.0847928	1.86273	0.142087	1.71587
	TaMADS125	MIKC	1.12855	2.03577	2.67644	1.15092	1.59835	0.5	1.06553
	TaMADS139	MIKC	1.10798	1.59773	1.92657	0.221682	1.40711	0.5	1.16064
	TaMADS35	MIKC	1.5	1.5	1	1	1.5	1	1.5
	TaMADS90	MIKC	2.08815	1	1	1	1	1	1
	TaMADS79	MIKC	1.5	1	1	1	1	1	1
	TaMADS80	MIKC	1.49924	1	1	1	1	1	1
	TaMADS2	MIKC	1.5	1	1	1	1	1	1
	TaMADS99	MIKC	1.5	1	1	1	1	1	1
	TaMADS91	MIKC	2.09328	1	1	1	1	1	1
	TaMADS128	MIKC	1.79445	1	1	1	1	1	1
	TaMADS173	MIKC	1.72377	1	1.5	1	1	1	1
	TaMADS22	MIKC	1	1	1.5	1	1	1	1
	TaMADS141	MIKC	1	1	1.5	1	1	1	1
	TaMADS153	MIKC	1	1	1.5	1	1	1.5	1
	TaMADS166	MIKC	1	1	1.5	1	1	1.5	1.5
	TaMADS117	MIKC	1	1.5	1	1	1	1	1.5
	TaMADS154	MIKC	1	1	1	1	1.5	1	1.5
	TaMADS28	MIKC	1	1	1	1.5	1	1	1
	TaMADS127	MIKC	1.13543	1.08197	0.828573	0.705873	1.03439	0.658142	0.946432
	TaMADS38	MIKC	1	1	1	1	1	1	1
	TaMADS112	MIKC	1	1	1	1	1	1	1
	TaMADS3	MIKC	1	1	1	1	1	1	1
	TaMADS180	MIKC	1	1	1	1	1	1	1
	TaMADS82	MIKC	1.10189	1.05406	1.21017	0.704783	0.917416	0.695535	0.9909
	TaMADS32	MIKC	1	1	1	1	1	1	1
	TaMADS23	MIKC	1	1	1	1	1	1	1
	TaMADS105	MIKC	1	1	1	1	1	1	1
	TaMADS19	MIKC	0.740867	1	1	1	1	1	1
	TaMADS126	MIKC	0.712754	1	1	1	1	1	1
	TaMADS60	MIKC	0.5	1	1	1	1	1	1
	TaMADS120	MIKC	1.04228	1.02594	0.898905	0.86896	1.03716	0.793822	1.00424
	TaMADS135	MIKC	1.01969	1.1205	0.961382	0.870577	1.10385	0.712745	0.921045
	TaMADS73	MIKC	1	1	1	1	1	1	1
	TaMADS134	MIKC	1	1	1	1	1	1	1
	TaMADS103	MIKC	1	1	1	1	1	1	1
	TaMADS111	MIKC	1	1	1	1	1	1	1
	TaMADS115	MIKC	1	1	1	1	1	1	1
	TaMADS76	MIKC	0.937237	1	1	1	1	1	1
	TaMADS26	MIKC	1	1	1	1	1	1	1
	TaMADS4	MIKC	1	1	1	1	1	1	1
	TaMADS6	MIKC	1	1	1	1	1	1	1
	TaMADS7	MIKC	1	1	1	1	1	1	1
	TaMADS8	MIKC	1	1	1	1	1	1	1
	TaMADS9	MIKC	1	1	1	1	1	1	1
	TaMADS10	MIKC	1	1	1	1	1	1	1
	TaMADS12	MIKC	1	1	1	1	1	1	1
	TaMADS13	MIKC	1	1	1	1	1	1	1
	TaMADS14	MIKC	1	1	1	1	1	1	1
	TaMADS15	MIKC	1	1	1	1	1	1	1
	TaMADS17	MIKC	1	1	1	1	1	1	1
	TaMADS20	MIKC	1	1	1	1	1	1	1
	TaMADS24	MIKC	1	1	1	1	1	1	1
	TaMADS25	MIKC	1	1	1	1	1	1	1
	TaMADS29	MIKC	1	1	1	1	1	1	1
	TaMADS30	MIKC	1	1	1	1	1	1	1
	TaMADS31	MIKC	1	1	1	1	1	1	1
	TaMADS34	MIKC	1	1	1	1	1	1	1
	TaMADS36	MIKC	1	1	1	1	1	1	1
	TaMADS37	MIKC	1	1	1	1	1	1	1
	TaMADS39	MIKC	1	1	1	1	1	1	1
	TaMADS40	MIKC	1	1	1	1	1	1	1
	TaMADS42	MIKC	1	1	1	1	1	1	1
	TaMADS43	MIKC	1	1	1	1	1	1	1
	TaMADS44	MIKC	1	1	1	1	1	1	1
	TaMADS45	MIKC	1	1	1	1	1	1	1
	TaMADS46	MIKC	1	1	1	1	1	1	1
	TaMADS50	MIKC	1	1	1	1	1	1	1
	TaMADS51	MIKC	1	1	1	1	1	1	1
	TaMADS69	MIKC	1	1	1	1	1	1	1
	TaMADS71	MIKC	1	1	1	1	1	1	1
	TaMADS74	MIKC	1	1	1	1	1	1	1
	TaMADS77	MIKC	1	1	1	1	1	1	1
	TaMADS78	MIKC	1	1	1	1	1	1	1
	TaMADS84	MIKC	1	1	1	1	1	1	1
	TaMADS86	MIKC	1	1	1	1	1	1	1
	TaMADS88	MIKC	1	1	1	1	1	1	1
	TaMADS89	MIKC	1	1	1	1	1	1	1
	TaMADS92	MIKC	1	1	1	1	1	1	1
	TaMADS97	MIKC	1	1	1	1	1	1	1
	TaMADS98	MIKC	1	1	1	1	1	1	1
	TaMADS100	MIKC	1	1	1	1	1	1	1
	TaMADS101	MIKC	1	1	1	1	1	1	1
	TaMADS104	MIKC	1	1	1	1	1	1	1
	TaMADS106	MIKC	1	1	1	1	1	1	1
	TaMADS107	MIKC	1	1	1	1	1	1	1
	TaMADS108	MIKC	1	1	1	1	1	1	1
	TaMADS109	MIKC	1	1	1	1	1	1	1
	TaMADS110	MIKC	1	1	1	1	1	1	1
	TaMADS113	MIKC	1	1	1	1	1	1	1
	TaMADS114	MIKC	1	1	1	1	1	1	1
	TaMADS116	MIKC	1	1	1	1	1	1	1
	TaMADS118	MIKC	1	1	1	1	1	1	1
	TaMADS119	MIKC	1	1	1	1	1	1	1
	TaMADS122	MIKC	1	1	1	1	1	1	1
	TaMADS123	MIKC	1	1	1	1	1	1	1
	TaMADS124	MIKC	1	1	1	1	1	1	1
	TaMADS129	MIKC	1	1	1	1	1	1	1
	TaMADS130	MIKC	1	1	1	1	1	1	1
	TaMADS131	MIKC	1	1	1	1	1	1	1
	TaMADS133	MIKC	1	1	1	1	1	1	1
	TaMADS138	MIKC	1	1	1	1	1	1	1
	TaMADS140	MIKC	1	1	1	1	1	1	1
	TaMADS142	MIKC	1	1	1	1	1	1	1
	TaMADS143	MIKC	1	1	1	1	1	1	1
	TaMADS144	MIKC	1	1	1	1	1	1	1
	TaMADS145	MIKC	1	1	1	1	1	1	1
	TaMADS146	MIKC	1	1	1	1	1	1	1
	TaMADS147	MIKC	1	1	1	1	1	1	1
	TaMADS148	MIKC	1	1	1	1	1	1	1
	TaMADS150	MIKC	1	1	1	1	1	1	1
	TaMADS152	MIKC	1	1	1	1	1	1	1
	TaMADS155	MIKC	1	1	1	1	1	1	1
	TaMADS156	MIKC	1	1	1	1	1	1	1
	TaMADS158	MIKC	1	1	1	1	1	1	1
	TaMADS159	MIKC	1	1	1	1	1	1	1
	TaMADS160	MIKC	1	1	1	1	1	1	1
	TaMADS161	MIKC	1	1	1	1	1	1	1
	TaMADS162	MIKC	1	1	1	1	1	1	1
	TaMADS167	MIKC	1	1	1	1	1	1	1
	TaMADS168	MIKC	1	1	1	1	1	1	1
	TaMADS169	MIKC	1	1	1	1	1	1	1
	TaMADS170	MIKC	1	1	1	1	1	1	1
	TaMADS172	MIKC	1	1	1	1	1	1	1
	TaMADS174	MIKC	1	1	1	1	1	1	1
	TaMADS176	MIKC	1	1	1	1	1	1	1
	TaMADS178	MIKC	1	1	1	1	1	1	1
	TaMADS179	MIKC	1	1	1	1	1	1	1
	TaMADS54	MIKC	1	1	1	1	1	1	1
	TaMADS62	MIKC	1	1	1	1	1	1	1
	TaMADS64	MIKC	1	1	1	1	1	1	1
	TaMADS1	MIKC	0.639582	0.267564	0.5	0.5	0.5	0.5	0.5
	TaMADS149	MIKC	1.14252	0.5	0.5	0.5	0.5	0.5	0.5
	TaMADS177	MIKC	1.07422	0.992861	0.397722	0.527049	0.893788	0.5	0.759403
	TaMADS63	MIKC	1	0.49675	0.563471	0.0193304	1.03507	0.190082	0.541267
Mα	TaMADS85	Mα	1.81854	0.75843	0.292133	0.0642273	2.24796	0.542233	2.06128
	TaMADS16	Mα	0.848028	0.694725	0.160541	0.5	0.5	0.5	0.0150459
	TaMADS5	Mα	1.59242	0.883399	0.5	0.5	0.210648	0.5	0.317953
	TaMADS48	Mα	1.5	1.03277	0.568966	0.0230068	0.5	0.297713	0.5
	TaMADS47	Mα	2.11601	1.5	1.5	1	1	1	1.5
	TaMADS136	Mα	1.76822	1.5	1.5	1	1.5	1	1.5
	TaMADS57	Mα	1.35456	1.5	1.5	1	1.5	1	1.5
	TaMADS171	Mα	0.5	1	1	1.5	1	1	1
	TaMADS151	Mα	1.5	0.942624	1.12448	0.842026	0.738403	0.902341	0.86518
	TaMADS70	Mα	1.5	1	1	1	1	1	1
	TaMADS157	Mα	1.5	1	1	1	1	1	1
	TaMADS102	Mα	0.991088	1.10334	1.01194	0.462083	1.06698	0.358172	0.868156
	TaMADS33	Mα	1.00267	0.963511	0.676717	0.753147	0.986323	0.654662	0.639215
	TaMADS49	Mα	0.904878	1.06542	0.579015	0.845136	0.919939	0.922141	0.893554
	TaMADS56	Mα	0.911274	1.08267	0.692435	0.914196	0.872211	0.904143	0.878114
	TaMADS11	Mα	1	1	1.5	1	1.5	1	1.5
	TaMADS27	Mα	1.06683	0.967034	0.789799	0.905946	1.39598	0.822219	0.994297
	TaMADS72	Mα	1.01755	0.99477	1.08106	0.825852	1.44072	0.758588	1.31036
	TaMADS52	Mα	0.981429	1.0257	1.06742	0.979335	1.4909	0.980615	1.39449
	TaMADS58	Mα	1.1586	1.24263	0.987559	1.17111	1.09726	1.11184	1.19352
	TaMADS55	Mα	1.03137	0.980675	0.951092	0.944462	1.09082	1.10406	1.13918
	TaMADS18	Mα	1	1	1	1	1	1	1
	TaMADS81	Mα	1	1	1	1	1	1	1
	TaMADS132	Mα	1	1	1	1	1	1	1
	TaMADS137	Mα	1	1	1	1	1	1	1
	TaMADS163	Mα	1	1	1	1	1	1	1
	TaMADS165	Mα	1	1	1	1	1	1	1
	TaMADS175	Mα	1	1	1	1	1	1	1
	TaMADS53	Mα	1	1	1	1	1	1	1
	TaMADS67	Mα	1	1	1	1	1	1	1
	TaMADS94	Mα	1.24144	0.732955	0.798315	0.860806	1.49422	0.955107	1.51663
	TaMADS59	Mα	1.13091	0.944244	0.864856	0.847999	1.30948	1.36197	1.51164
Mγ	TaMADS164	Mγ	1.68647	1.78848	0.389452	0.908388	0.070286	0.5	0.54702
	TaMADS61	Mγ	1	1	1	1	1	1	1
	TaMADS65	Mγ	1	1	1	1	1	1	1
	TaMADS66	Mγ	1	1	1	1	1	1	1
	TaMADS68	Mγ	1	1	1	1.5	1.5	1.5	1
Mδ	TaMADS75	Mδ	1	1	1	1	1	1	1
	TaMADS83	Mδ	1	1	1	1	1	1	1
	TaMADS87	Mδ	1	1	1	1	1	1	1
	TaMADS95	Mδ	1	1	1	1	1	1	1
	TaMADS96	Mδ	1	1	1	1	1	1	1
