# Supplementary material for: Genome-wide identification and analysis of the MADS-box gene family in bread wheat (Triticum aestivum L.)
Source: PLoS One. 2017 Jul 25;12(7):e0181443. doi: 10.1371/journal.pone.0181443 (PMC5526560; doi:10.1371/journal.pone.0181443)
Supplement: S6 Table — (XLSX) [file pone.0181443.s018.xlsx]

## Sheet: Table S6
S6 Table. Expression of wehat MADS-box genes in response to biotic stresses.
Type	Genes ID	FHB										ST			SR			PM
		FHB (sp, dis, Fgi30h), CM	FHB (sp, dis, Fgi50h), CM	FHB (sp, dis, Fgi30h), N1CM	FHB (sp, dis, Fgi50h), N1CM	FHB (sp, dis, Fgi30h), N2CM	FHB (sp, dis, Fgi50h), N2CM	FHB (sp, dis, Fgi30h), N3CM	FHB (sp, dis, Fgi50h), N3CM	FHB (sp, dis, Fgi30h), N4CM	FHB (sp, dis, Fgi50h), N4CM	STIS (2ndlf, dis, st4d), S	STIS (2ndlf, dis, st10d), S	STIS (2ndlf, dis, st13d), S	SRPMT (lf, dis, srp24h), N9	SRPMT (lf, dis, srp48h), N9	SRPMT (lf, dis, srp72h), N9	SRPMT (lf, dis, pmp24h), N9	SRPMT(lf,dis,pmp72h),N9
MIKC	TaMADS125	1	1.5	1	1	1	1	1	1	1	0.5	10.8773	44.1609	2.74517	1.12934	1.60071	1.56163	0.989822	0.972258
	TaMADS19	0.964185	0.963367	1.11383	0.969439	0.983321	1.02845	0.947696	0.976553	0.943722	13.0286	7.29984	16.0861	1	1	1	1	1	1
	TaMADS35	3.39507	0.380064	1.69404	0.648627	0.616673	1.99632	0.569386	0.446347	3.89266	1	1	1	0.332557	1.13383	1.49711	0.892716	1.66706	1.81047
	TaMADS24	1	0.5	1	1	0.5	1.5	1	5.12982	1	1	1	1	1	1	1	1	1	1
	TaMADS124	1	4.63987	1.5043	1.5	1	0.27859	0.5	1	0.5	1	1	1	1.5	1.5	1.5	1	1	1.5
	TaMADS129	1	2.29397	0.820526	4.51716	1.5	1.71048	0.5	0.356968	0.0487298	1	1	1	1	1	1	1	1	1
	TaMADS50	0.5	0.744041	2.80495	1.68311	1.5	0.651922	0.5	1.1201	0.5	1	1	1	1	1	1	1	1	1
	TaMADS4	1.32057	1	1	1.5	1.5	1	1	1	1	1	1	1	1	1	1	1	1	1
	TaMADS153	1.00825	1	1	1	1	1	0.5	1	1	1	1	1	1	1	1	1	1	1
	TaMADS2	1	2.49584	0.5	1.5	1.5	0.665476	0.5	0.313658	0.5	1	1	1	1	1	1	1	1	1
	TaMADS17	1	2.60575	1	1.5	1.5	1.17944	0.5	0.441991	0.5	1	1	1	1	1	1	1	1	1
	TaMADS122	1	3.03339	0.610576	1.5	1.5	1.23729	0.5	0.215723	0.5	1	1	1	1	1	1	1	1	1
	TaMADS138	1	1.5	0.668322	1.5	1.5	2.96878	0.5	0.0641738	0.5	1	1	1	1	1	1	1	1	1
	TaMADS41	1.01677	0.990077	1.02945	0.976037	0.983977	1.26274	1.01804	1.18081	1.14891	0.221053	1.60971	1.52223	1.26242	1.01715	1.40601	0.897625	1.98763	2.1019
	TaMADS82	1	1	1	1	1	1	1	1	1	0.644741	1.13419	1.20939	2.25963	1.6983	2.07452	0.758787	1.31625	1.69037
	TaMADS134	2.8439	1	1	1	1	1	0.5	1	1	1	1	1	1	1	1	1	1	1
	TaMADS154	1.5	1.50246	1	1	0.5	0.184251	0.5	0.656484	1.5	1.5	1.5	1	1	1.5	1	1	1	1
	TaMADS117	0.974498	0.985033	1.02714	1.00484	1.00135	1.02813	0.994413	0.998238	0.976044	1	1	1.5	1.05029	0.535493	0.635197	0.249951	0.261423	0.135028
	TaMADS12	1	1.11577	1.22012	0.471649	1.5	1.41526	0.238135	0.750122	0.5	1	1	1	1	1	1	1	1	1
	TaMADS20	0.967182	0.987282	1.43082	0.481484	1.02647	2.42477	0.635145	1.11643	0.731249	1	1	1	1	1	1	1	1	1
	TaMADS92	0.789409	0.595301	1.25442	1.11129	1.97365	0.685491	0.871815	0.423924	0.594861	1	1	1	1	1	1	1	1	1
	TaMADS120	0.471402	1.10672	1.41295	1.00733	1.83409	0.7047	0.301524	1.25662	0.474149	0.913237	1.10744	1.16125	1.21807	1.10724	1.20176	0.911599	1.09614	1.10509
	TaMADS127	1	1.5058	1.99211	0.590685	1.5	0.524412	0.693949	1.20619	1	0.942101	1.27287	1.29843	0.915711	1.00952	0.966048	0.832855	1.216	1.20561
	TaMADS45	0.892928	0.0833516	1.86817	0.746349	0.982221	0.463121	0.540851	1.25893	0.761694	1	1	1	1	1	1	1	1	1
	TaMADS140	0.5	0.577223	1.5	0.566661	1	0.471339	0.240558	2.29513	1	1	1	1	1	1	1	1	1	1
	TaMADS51	0.961262	1	0.5	1	0.688975	0.5	1.5	1.5	1.17182	1	1	1	1	1	1	1.5	1	1
	TaMADS79	1.03403	0.747483	1.09903	1.46522	0.942481	1.01111	0.851205	1.58014	0.402508	1	1	1	1	1	1	1	1	1
	TaMADS30	0.263162	1	1.5	1.5	0.5	1	0.5	1	1.5	1	1	1	1	1	1	1	1	1
	TaMADS141	0.49425	0.800366	0.950119	1.33972	0.607532	1.10947	0.564018	0.717423	0.784797	1	1	1	1	1	1	1	1	1
	TaMADS13	0.66539	1.29356	1.0146	1.32485	1.14929	0.925458	0.772995	0.892273	0.626761	1	1	1	1	1	1	1	1	1
	TaMADS166	0.633367	1.5	0.689808	1.5	0.96208	1	0.5	1	1.5	1	1	1	1	1	1	1	1	1
	TaMADS78	1	1	1	1	1	1	1	1	1	1.01993	1.48965	1.74087	0.5	0.427325	0.728063	0.781565	1.35792	1.32019
	TaMADS91	1	1	1	1	1	1	1	1	1	1.5	1.5	1.5	1	1	1.5	1	1	1
	TaMADS177	1	1	1	1	1	1	1	1	1	1.23285	1.90653	1.57777	0.870064	0.854349	1.0709	0.846684	1.01134	1.13334
	TaMADS3	1.00098	0.988034	0.980956	1.00008	1.00023	0.988444	1.00639	0.985352	1.02984	0.5	0.5	1.72457	1	1	1	1	1	1
	TaMADS135	1.35327	1.07503	0.957553	0.902057	0.949378	0.73401	0.811076	1.13872	0.67367	0.78395	1.17891	1.32432	1.12022	1.04293	1.15646	0.958096	1.17286	1.16928
	TaMADS80	0.961317	0.992585	1.03117	1.00511	0.956372	0.996756	0.915242	1.00532	0.960531	1	1.5	1	1	1	1	1	1.5	1.5
	TaMADS128	1	1.5	1	1	1	1	1	1.01329	1	1	1.5	1.5	1.26707	0.416584	0.985018	0.943146	1.55363	1.33684
	TaMADS139	1	1	1	1	1	1	1	1	1	0.671006	1.3139	1.51233	1.16774	0.701995	0.776674	1.25679	1.36922	1.25084
	TaMADS9	1	1.5	1	1	1	1	1	0.5	1	1	1	1	1	1	1	1	1	1
	TaMADS44	0.842696	0.719467	1.42725	0.901472	0.990393	1.39839	0.935134	0.887755	0.710529	1	1	1	1	1	1	1	1	1
	TaMADS71	1	0.5	1	1	1	1.5	1	1	1	1	1	1	1	1	1	1	1	1
	TaMADS152	1.08088	0.8395	1.41976	0.78767	1.51181	0.938533	0.735225	1.2378	0.9668	1	1	1	1	1	1	1	1	1
	TaMADS162	1.06895	0.949051	1.35473	0.966498	1.34068	1.26907	0.800201	0.893118	1.02724	1	1	1	1	1	1	1	1	1
	TaMADS111	0.78086	0.989092	1.09494	1.09783	1.54745	0.863236	0.766813	0.970663	0.559494	1	1	1	1	1	1	1	1	1
	TaMADS8	0.78982	1.09586	1.24293	1.08206	1.33614	1.22226	0.776141	0.819678	0.609157	1	1	1	1	1	1	1	1	1
	TaMADS100	0.783692	1.24055	0.954484	1.26675	1.36971	0.972008	0.614655	0.851224	0.594181	1	1	1	1	1	1	1	1	1
	TaMADS103	0.677639	1.13534	1.07591	1.27237	1.31683	1.0309	0.71754	0.903959	0.607984	1	1	1	1	1	1	1	1	1
	TaMADS22	0.889291	1.11805	1.02122	1.11497	1.19566	1.02805	0.786291	0.896975	0.720126	1	1	1	1	1	1	1	1	1
	TaMADS115	0.998666	1.15417	0.884798	1.20044	1.1604	1.01198	0.864913	0.873727	0.787073	1	1	1	1	1	1	1	1	1
	TaMADS54	0.875438	0.951935	1.31256	1.34837	1.12599	1.18172	0.581604	0.985277	0.761485	1	1	1	1	1	1	1	1	1
	TaMADS169	1	1	1	1	1	1	1	1	1	1	1	1	1	1	1.5	1	1	1.5
	TaMADS149	1	1	1	1	1	1	1	1	1	0.870517	0.522789	0.761285	1.11328	0.96957	1.15621	0.809503	0.947147	1.06664
	TaMADS123	1	1	1	1	1	1	1	1	1	1	1	1	1	1.5	1	1	1	1
	TaMADS88	0.88625	0.928008	0.997101	1.2393	1.06114	0.850525	0.992537	1.12401	0.821284	1	1	1	1	1	1	1	1	1
	TaMADS10	1	1	1	1	1	1	1	1	1	1	1	1	1	1	1	1	1	1
	TaMADS99	0.969559	0.97392	0.9925	1.03647	0.870777	1.00065	1.04563	1.05198	0.931516	1	1	1	1	1	1	1	1	1
	TaMADS76	1.03061	1.04114	0.91336	1.04262	0.904912	1.04107	0.868472	0.992063	0.962407	1	1	1	1	1	1	1	1	1
	TaMADS43	1.03845	1.04213	0.936359	1.02407	0.904423	0.992595	0.970838	1.04597	0.987179	1	1	1	1	1	1	1	1	1
	TaMADS84	1.01078	1.05962	0.988805	1.01108	0.964996	1.0166	0.962395	1.04472	1.01539	1	1	1	1	1	1	1	1	1
	TaMADS89	0.985267	0.981908	1.02436	1.02054	0.912451	0.964126	0.908796	1.05984	0.954815	1	1	1	1	1	1	1	1	1
	TaMADS69	0.979577	1.0028	1.07518	1.04045	0.894853	0.989814	0.92097	0.99135	0.907324	1	1	1	1	1	1	1	1	1
	TaMADS159	1.03323	1.01152	1.03816	1.01214	0.896641	1.00215	0.948406	1.03636	0.941802	1	1	1	1	1	1	1	1	1
	TaMADS108	0.958495	0.956619	1.02491	0.98188	1.009	1.02831	0.990106	0.967703	0.967569	1	1	1	1	1	1	1	1	1
	TaMADS131	0.946799	0.988835	1.04268	0.980185	1.02384	1.00578	0.955778	1.01254	0.944915	1	1	1	1	1	1	1	1	1
	TaMADS119	0.979745	1.0035	1.03862	0.99793	0.973676	0.988053	0.947399	1.01016	0.968003	1	1	1	1	1	1	1	1	1
	TaMADS126	0.977126	1.00568	1.08304	1.00959	0.981467	0.998498	0.90522	1.01179	0.939561	1	1	1	1	1	1	1	1	1
	TaMADS146	0.93899	0.969602	1.07991	1.00373	0.998644	1.01918	0.916069	1.01176	0.99867	1	1	1	1	1	1	1	1	1
	TaMADS107	1.02176	1.00606	0.970974	1.01781	0.922785	0.988476	0.977782	1.01265	1.0044	1	1	1	1	1	1	1	1	1
	TaMADS98	1.01048	1.00409	0.993124	1.01998	0.934714	0.987591	0.990386	1.01856	0.973903	1	1	1	1	1	1	1	1	1
	TaMADS114	1.00405	1.01089	0.997376	1.01051	0.949234	1.00134	0.981237	1.01709	0.990268	1	1	1	1	1	1	1	1	1
	TaMADS29	1.02025	0.999866	1.01047	1.02682	0.932572	1.00569	0.964738	0.996594	0.977725	1	1	1	1	1	1	1	1	1
	TaMADS31	0.9994	0.99046	1.01522	1.00113	0.94218	0.992812	0.96086	1.01166	0.978465	1	1	1	1	1	1	1	1	1
	TaMADS36	0.993242	1.00108	1.02673	1.00994	0.965226	0.997621	0.974409	1.01917	0.971655	1	1	1	1	1	1	1	1	1
	TaMADS25	0.998655	1.0024	1.0302	1.00973	0.957756	1.00976	0.958665	1.01435	0.970916	1	1	1	1	1	1	1	1	1
	TaMADS42	0.991275	0.990428	1.02984	1.01154	0.955567	1.00082	0.955228	1.02225	0.97538	1	1	1	1	1	1	1	1	1
	TaMADS173	0.998919	0.999356	1.01935	1.0127	0.962752	1.01091	0.971205	1.00448	0.989091	1	1	1	1	1	1	1	1	1
	TaMADS6	1	1	1	1	1	1	1	1	1	1	1	1	1	1	1	1	1	1
	TaMADS7	1	1	1	1	1	1	1	1	1	1	1	1	1	1	1	1	1	1
	TaMADS14	1	1	1	1	1	1	1	1	1	1	1	1	1	1	1	1	1	1
	TaMADS15	1	1	1	1	1	1	1	1	1	1	1	1	1	1	1	1	1	1
	TaMADS21	1	1	1	1	1	1	1	1	1	1	1	1	1	1	1	1	1	1
	TaMADS23	1	1	1	1	1	1	1	1	1	1	1	1	1	1	1	1	1	1
	TaMADS26	1	1	1	1	1	1	1	1	1	1	1	1	1	1	1	1	1	1
	TaMADS28	1	1	1	1	1	1	1	1	1	1	1	1	1	1	1	1	1	1
	TaMADS32	1	1	1	1	1	1	1	1	1	1	1	1	1	1	1	1	1	1
	TaMADS34	1	1	1	1	1	1	1	1	1	1	1	1	1	1	1	1	1	1
	TaMADS37	1	1	1	1	1	1	1	1	1	1	1	1	1	1	1	1	1	1
	TaMADS38	1	1	1	1	1	1	1	1	1	1	1	1	1	1	1	1	1	1
	TaMADS39	1	1	1	1	1	1	1	1	1	1	1	1	1	1	1	1	1	1
	TaMADS40	1	1	1	1	1	1	1	1	1	1	1	1	1	1	1	1	1	1
	TaMADS73	1	1	1	1	1	1	1	1	1	1	1	1	1	1	1	1	1	1
	TaMADS74	1	1	1	1	1	1	1	1	1	1	1	1	1	1	1	1	1	1
	TaMADS77	1	1	1	1	1	1	1	1	1	1	1	1	1	1	1	1	1	1
	TaMADS93	1	1	1	1	1	1	1	1	1	1	1	1	1	1	1	1	1	1
	TaMADS101	1	1	1	1	1	1	1	1	1	1	1	1	1	1	1	1	1	1
	TaMADS104	1	1	1	1	1	1	1	1	1	1	1	1	1	1	1	1	1	1
	TaMADS105	1	1	1	1	1	1	1	1	1	1	1	1	1	1	1	1	1	1
	TaMADS110	1	1	1	1	1	1	1	1	1	1	1	1	1	1	1	1	1	1
	TaMADS112	1	1	1	1	1	1	1	1	1	1	1	1	1	1	1	1	1	1
	TaMADS116	1	1	1	1	1	1	1	1	1	1	1	1	1	1	1	1	1	1
	TaMADS118	1	1	1	1	1	1	1	1	1	1	1	1	1	1	1	1	1	1
	TaMADS121	1	1	1	1	1	1	1	1	1	1	1	1	1	1	1	1	1	1
	TaMADS130	1	1	1	1	1	1	1	1	1	1	1	1	1	1	1	1	1	1
	TaMADS133	1	1	1	1	1	1	1	1	1	1	1	1	1	1	1	1	1	1
	TaMADS143	1	1	1	1	1	1	1	1	1	1	1	1	1	1	1	1	1	1
	TaMADS144	1	1	1	1	1	1	1	1	1	1	1	1	1	1	1	1	1	1
	TaMADS145	1	1	1	1	1	1	1	1	1	1	1	1	1	1	1	1	1	1
	TaMADS147	1	1	1	1	1	1	1	1	1	1	1	1	1	1	1	1	1	1
	TaMADS150	1	1	1	1	1	1	1	1	1	1	1	1	1	1	1	1	1	1
	TaMADS156	1	1	1	1	1	1	1	1	1	1	1	1	1	1	1	1	1	1
	TaMADS160	1	1	1	1	1	1	1	1	1	1	1	1	1	1	1	1	1	1
	TaMADS161	1	1	1	1	1	1	1	1	1	1	1	1	1	1	1	1	1	1
	TaMADS168	1	1	1	1	1	1	1	1	1	1	1	1	1	1	1	1	1	1
	TaMADS172	1	1	1	1	1	1	1	1	1	1	1	1	1	1	1	1	1	1
	TaMADS174	1	1	1	1	1	1	1	1	1	1	1	1	1	1	1	1	1	1
	TaMADS176	1	1	1	1	1	1	1	1	1	1	1	1	1	1	1	1	1	1
	TaMADS180	1	1	1	1	1	1	1	1	1	1	1	1	1	1	1	1	1	1
	TaMADS155	0.911731	0.871685	1.28127	0.905723	0.992628	0.842241	1.0578	1.10799	0.943385	1	1	1	1	1	1	1	1	1
	TaMADS167	0.856151	0.897993	1.26242	0.917845	1.00776	0.892091	0.88606	1.05696	0.864292	1	1	1	1	1	1	1	1	1
	TaMADS60	0.84836	0.922421	1.2762	0.961927	1.02032	0.889565	0.893468	1.0923	0.904258	1	1	1	1	1	1	1	1	1
	TaMADS86	0.828333	0.98189	1.09758	0.989038	1.09093	0.965235	0.980389	1.06027	0.841066	1	1	1	1	1	1	1	1	1
	TaMADS179	0.877456	0.918938	1.1121	1.01083	1.00894	0.987855	0.948087	1.03893	1.03968	1	1	1	1	1	1	1	1	1
	TaMADS158	0.95488	0.888004	1.18646	1.07508	0.978311	1.0051	0.809921	1.03546	0.851654	1	1	1	1	1	1	1	1	1
	TaMADS109	0.891796	1.06214	1.09977	1.04447	1.06416	0.994038	0.858762	0.947075	0.817147	1	1	1	1	1	1	1	1	1
	TaMADS113	0.919611	1.06535	1.07347	1.07884	1.03596	0.977518	0.855236	0.958483	0.849344	1	1	1	1	1	1	1	1	1
	TaMADS142	0.913339	1.04315	1.07796	1.06901	1.03739	0.999708	0.848968	0.948129	0.829283	1	1	1	1	1	1	1	1	1
	TaMADS170	0.893194	1.02317	1.12308	1.0014	1.10598	1.02112	0.854243	0.917446	0.853574	1	1	1	1	1	1	1	1	1
	TaMADS178	0.918081	1.12883	1.07928	1.07327	0.96523	0.975604	0.849002	0.946054	0.833326	1	1	1	1	1	1	1	1	1
	TaMADS97	0.948578	1.0429	1.0509	1.07008	0.93701	1.04931	0.846039	0.960388	0.935081	1	1	1	1	1	1	1	1	1
	TaMADS148	0.924528	0.990552	1.18235	1.08909	0.86675	1.00089	0.865497	1.05342	0.913858	1	1	1	1	1	1	1	1	1
	TaMADS106	0.897549	0.961808	1.12169	1.06473	0.912245	0.986867	0.868443	1.01311	0.945146	1	1	1	1	1	1	1	1	1
	TaMADS46	0.902445	0.978774	1.13919	1.03504	0.935202	1.03613	0.894909	1.00501	0.918068	1	1	1	1	1	1	1	1	1
	TaMADS62	0.880213	0.97373	1.13532	1.01344	0.911712	1.04712	0.835201	0.992631	0.947777	1	1	1	1	1	1	1	1	1
	TaMADS64	1.29535	2.29845	0.5	0.475	1.91417	0.658872	1.5	1.49569	1.80755	1	1	1	1	1	1	1	1	1
	TaMADS1	0.9336	0.974938	1.06286	0.962825	1.00734	0.963016	0.939443	0.995296	0.962571	0.858753	3.1248	4.94694	1.77648	3.62238	3.14462	1.85558	0.5	0.872095
	TaMADS90	0.964007	0.956966	1.01797	0.988129	1.02795	1.01749	0.977067	0.990618	0.978926	4.2812	5.14978	6.89087	1.5	1	1	1	1	1
	TaMADS63	1.35528	0.934538	0.857411	1.19493	1.16803	0.781899	0.996658	0.834977	0.870498	0.5	0.5	9.01134	1.28514	0.807034	1.18517	1.25874	0.514603	1.88913
Mα	TaMADS136	1	1	1	1	1	1	1	1	1	1	1	1.5	11.8078	2.26603	6.94042	0.607066	0.5	0.5
	TaMADS94	0.845573	1.81929	11.1819	1.35223	0.512274	1.0446	0.0621116	0.926399	0.80189	0.508543	0.882151	0.793728	1.3761	0.704046	0.726382	0.55072	1.23398	1.58749
	TaMADS81	1	0.939795	0.716403	1.37847	0.922822	0.643495	0.758154	4.31847	0.746732	1	1	1	1	1	1	1	1	1
	TaMADS85	1.23566	0.640945	3.0358	0.97163	0.796656	0.884574	0.375472	0.739172	1.53631	0.599466	0.382498	0.5	1.40309	0.828714	1.15876	0.912164	1.14761	1.39937
	TaMADS157	1.39184	0.5	1.5	0.368455	1	1.144	1	1.5	1	1	1	1	2.8271	1.0726	2.73292	0.5	0.772079	1.11764
	TaMADS171	1	1	1.5	0.5	1	1	1	0.5	0.5	0.5	2.43352	0.5	0.29335	0.310955	1.96294	0.896492	0.5	0.5
	TaMADS11	1.5	1.5	0.5	1	1	1.5	0.453837	1.5	1.5	0.5	2.6025	0.5	1	1	1	1	1	1
	TaMADS5	1.64001	0.910985	0.372948	1.18933	0.681963	0.934844	0.721835	0.735377	1.80459	0.680609	1.23466	0.445196	1.5	1.5	1	1.5	1.5	1.5
	TaMADS16	1.03767	0.957605	0.999853	1.04756	0.909478	1.00115	0.912179	1.01191	0.958128	1.00804	1.34571	1.4692	1.76204	1.29184	1.08621	0.670548	1.73212	1.9136
	TaMADS151	1	1	1	0.299162	1	1	1	1	1	0.763521	0.738215	0.354614	1.42309	1.33545	1.9979	0.600948	0.483954	0.877293
	TaMADS137	1	0.579476	0.730361	0.337707	1	0.586118	1	1.13948	1.52459	1.5	1	1	1	1	1	1	1	1
	TaMADS18	1	1	1	1	1	1	1	1	1	1	1	1	0.5	0.5	0.5	0.5	0.5	0.5
	TaMADS58	0.917458	0.732971	1.09055	0.855473	0.907869	1.81232	0.909434	1.04909	1.07741	0.413629	0.595916	0.51276	1.30373	0.956261	0.993712	0.848107	1.01252	0.99999
	TaMADS55	0.990531	1.09548	1.5	0.902771	1.62594	0.873614	0.5	0.811275	1.18282	0.753384	0.79131	0.691856	1.37551	1.04737	1.09032	0.796503	1.12501	1.21096
	TaMADS47	1	1	1	1	1	1	1	1	1	1	1.5	1	1	1	1.5	1	1.5	1.5
	TaMADS70	1	1	1	1	1	1	1	1	1	1	1	1	1.08829	0.874745	1.07964	1.10472	1.36296	1.77098
	TaMADS27	1.08874	1.02245	0.853293	1.00444	1.04193	0.973269	1.12842	1.0116	1.10378	0.8552	1.23481	1.2922	0.951214	1.03318	1.2153	1.28357	1.31924	1.28213
	TaMADS72	1.05024	1.01018	0.935675	1.01145	0.952783	0.99822	1.03124	1.02162	1.01276	1.03517	1.17055	1.31866	0.848186	0.771969	0.906722	1.09263	1.31614	1.24005
	TaMADS102	1.01979	1.03954	1.00329	1.0028	0.993198	0.982676	1.01283	1.05306	0.987203	0.927891	1.10058	1.37068	1.00741	0.838488	1.05452	1.20404	1.50411	1.4342
	TaMADS48	1	1	1	1	1	1	1	1	1	0.487013	1.28409	0.410939	1.02593	0.668247	1.23266	0.913854	1.24506	1.35271
	TaMADS57	0.978994	0.875562	1.08255	1.13053	0.890979	1.1613	0.724058	0.958022	0.785927	0.733372	1.12097	0.749701	0.805023	0.5	0.712303	1.00933	1.11263	1.21913
	TaMADS163	1	1	1	1.5	1	1	0.5	1	1	1	1	1	1.5	1	1	1	1	1
	TaMADS49	0.957078	0.980585	1.07036	0.971835	0.894596	0.938674	0.942035	0.976119	0.955745	1.02503	0.892985	0.725551	0.993176	1.08324	1.10945	0.775056	0.795149	0.887115
	TaMADS56	0.936433	0.960515	1.06954	0.965875	0.943538	0.937306	0.930837	0.972868	0.972136	0.945337	0.871164	0.851763	0.917036	1.07863	1.11765	0.865522	0.820296	0.903565
	TaMADS165	1	1	1	1	1	1	1	1	1	1	1.5	1	1	1	1	1	1	1
	TaMADS33	1.04349	0.995647	0.969931	0.97432	1.01152	0.971665	1.03001	1.02332	1.00162	0.899678	1.14106	1.25089	1.04668	0.920412	0.880667	1.12791	1.17849	1.11375
	TaMADS52	0.994237	1.00609	0.960641	1.00201	1.00806	0.998588	1.00174	1.01586	1.00189	0.955655	1.12752	1.31542	0.996458	0.947313	1.00418	1.11691	1.06059	1.00492
	TaMADS132	1	1	1	1	1	1	1	1	1	1	1	1	1	1	1	1	1	1
	TaMADS175	1	1	1	1	1	1	1	1	1	1	1	1	1	1	1	1	1	1
	TaMADS53	1	1	1	1	1	1	1	1	1	1	1	1	1	1	1	1	1	1
	TaMADS67	1	1	1	1	1	1	1	1	1	1	1	1	1	1	1	1	1	1
	TaMADS59	2.01395	0.328403	0.739164	2.29557	1.07664	0.913371	0.622301	0.938075	1.1345	0.60633	0.654825	0.535175	1.64081	1.01317	0.80453	0.253401	0.834345	1.38568
Mγ	TaMADS164	1.03764	0.5	0.2139	1	0.88954	1.5	1.06768	1	1.01409	1	1	1	3.39814	4.34406	4.12424	1.34361	2.63707	5.60473
	TaMADS61	1	1	1	1	1	1	1	1	1	1	1	1	1	1	1	1	1	1
	TaMADS65	1	1	1	1	1	1	1	1	1	1	1	1	1	1	1	1	1	1
	TaMADS66	1	1	1	1	1	1	1	1	1	1	1	1	1	1	1	1	1	1
	TaMADS68	1	1	1	1	1	1	1	1	1	1	1	1	1	1	1	1	1	1
Mδ	TaMADS83	0.653483	0.753456	1.36749	0.891768	1.20353	1.01132	0.847138	1.03089	0.762058	1	1	1	1	1	1	1	1	1
	TaMADS75	1	1	1	1	1	1	1	1	1	1	1	1	1	1	1	1	1	1
	TaMADS87	1	1	1	1	1	1	1	1	1	1	1	1	1	1	1	1	1	1
	TaMADS95	1	1	1	1	1	1	1	1	1	1	1	1	1	1	1	1	1	1
	TaMADS96	1	1	1	1	1	1	1	1	1	1	1	1	1	1	1	1	1	1
