# Supplementary material for: Genome-wide identification and analysis of the MADS-box gene family in bread wheat (Triticum aestivum L.)
Source: PLoS One. 2017 Jul 25;12(7):e0181443. doi: 10.1371/journal.pone.0181443 (PMC5526560; doi:10.1371/journal.pone.0181443)
Supplement: S7 Table — (XLSX) [file pone.0181443.s019.xlsx]

## Sheet: Table S7
S7 Table. Expression patterns of wheat MADS-box genes.
Type	Genes ID	Different components of grain (Hf)			Grain			Leaf			Root			Spike			Stem		Different components of grain (CS)
		GTE (al, rep, 12dpa), Hf	GTE (sc, rep, 12dpa), Hf	GTE (se, rep, 12dpa), Hf	DTCS (gn, 2dpa), CS	DTCS (gn, 14dpa), CS	DTCS (gn, 30dpa), CS	DTCS (lf,s eed, ss),CS	DTCS (lf, vege, ts), CS	DTCS (lf, rep, 2dpa), CS	DTCS (rt, seed, ss), CS	DTCS (rt, vege, 3ls), CS	DTCS (rt, rep, fls), CS	DTCS (sp, vege, 2nd), CS	DTCS (sp, rep, fls), CS	DTCS (sp, rep, ant), CS	DTCS (st, vege, 1cs), CS	DTCS (st, vege, 2nd), CS	DTCS (st, rep, ant), CS	GTDT (we, rep, 10dps), CS	GTDT (we, rep, 20dpa), CS	GTDT (tc, rep, 20dps), CS	GTDT (al, rep, 20dpa), CS	GTDT (se, rep, 20dpa), CS	GTDT (al/se, rep, 30dpa), CS	GTDT(se,rep,30dpa),CS
MIKC	TaMADS76	0	0.920156	0	2.31327	0.243541	2.39029	1.44644	2.44723	2.96294	4.71505	5.49875	6.043	5.38461	5.98247	5.37174	5.02492	5.26876	4.41462	0	1.46044	0	3.06161	0	2.11022	0
	TaMADS108	0.78567	2.37049	0	2.75716	0	0	0	0.611852	5.51481	0	4.60692	4.02038	4.87958	5.15635	4.54715	4.33585	4.47467	4.4181	0	0	0	0	0	0	0
	TaMADS36	2.65614	2.24232	0	4.18462	0	0	0	0	7.55687	0	4.48012	5.37868	5.77127	5.68165	5.22705	4.36729	4.77453	6.36103	0	0	0	0	0	0	0
	TaMADS114	1.52503	4.00291	0	3.82348	0	0	0	1.99981	6.61621	0	5.37429	5.2017	6.10715	6.14514	5.61824	5.78768	5.80557	5.79591	0	0	0	0	0	0	0
	TaMADS107	1.69499	3.84611	0	3.24604	0	0	0	0.133991	5.98604	0	4.39914	4.63722	5.2096	5.00263	4.74723	4.90939	4.95251	5.19586	0	0	0	0	0	0	0
	TaMADS98	1.29375	3.30629	0	3.51635	0	0	0	0.426871	6.74515	0	4.76283	5.28712	5.11881	5.52322	5.31019	5.6616	5.56511	5.6068	0	0	0	0	0	0	0
	TaMADS117	1.90362	3.42418	0	3.74217	0	0	0	0.432767	6.58128	0	5.12551	5.02494	5.37205	5.8986	5.46054	5.5593	5.67689	5.38861	0	0	0	0	0	0	0
	TaMADS90	4.61417	5.35849	3.19681	6.39256	1.42269	2.15467	0	3.67535	4.6025	0.510567	3.82881	3.57808	5.12367	5.19469	6.09182	3.69538	4.02029	4.38455	2.17241	2.69487	4.15828	3.09969	2.58282	1.86102	0.291285
	TaMADS120	3.93355	4.75702	3.96288	4.22058	2.31552	4.6423	3.71968	4.31533	4.27289	3.845	4.15414	4.22169	3.16921	3.80205	4.36577	5.2549	4.96421	4.22656	3.36278	2.92946	3.07901	2.92123	2.49415	3.05108	2.64462
	TaMADS135	4.35275	4.73787	4.65837	4.61197	2.60716	4.9729	3.78678	4.32241	4.27123	3.91434	4.53537	4.29226	3.54439	4.44355	5.11376	5.17921	5.00434	4.17788	4.30559	3.52837	4.09104	3.86791	3.2294	3.65053	3.19971
	TaMADS103	6.09585	4.90722	1.96678	5.96819	2.71551	0	0	0	0	1.33241	0.866853	1.0999	0	1.33081	4.36933	0	0	0	2.34718	2.2263	1.36014	1.59067	0.909716	1.82373	2.44696
	TaMADS115	6.48237	4.48216	2.41926	6.56437	2.75047	2.78588	0.295447	0	0	1.41611	0.317444	0.223193	2.61835	3.1853	5.1527	1.03393	0.0372557	0	3.41126	2.60038	1.64839	2.85146	0.617531	2.25491	2.60382
	TaMADS1	2.7473	5.11146	0	4.11174	0	0	0.728021	1.35381	0.984068	1.71554	2.27944	2.38836	4.51345	5.04206	5.57558	1.38713	1.28114	0.840403	0	0	0	0	0	0	0
	TaMADS19	4.22462	6.12908	0	4.31245	0.909393	0	0	0	0.468849	2.84987	2.03827	2.70772	4.08917	4.54072	4.764	0.226489	2.47747	1.64583	0	0	0	0	0	0	0
	TaMADS80	1.81459	4.68963	0	4.40811	0	1.6223	0	0	0.505357	0.869319	1.22175	0.636271	4.45934	5.45795	5.29105	0.57704	0.0316126	0.234789	0	0	0	0	0	0	0
	TaMADS119	5.90577	3.63171	0.565676	5.1393	1.43793	0	0	0	0	0	0	0	4.99077	5.7071	6.28032	0	0	0	0	0	0	0	0	0	0
	TaMADS131	4.8622	2.43984	0	4.57446	0	0	0	0	0	0	0	0	4.26947	4.96635	5.07044	0	0	0	0	0	0	0	0	0	0
	TaMADS13	4.8556	7.48337	0	6.68561	1.48847	1.1037	0	0	0	0	0	0	1.72212	3.49362	5.81661	0	0	1.56262	0	0	0.336338	0.675385	0	0	0
	TaMADS8	2.98451	5.48344	0	5.76536	1.11462	0	0	0	0	0	0	0	1.35164	2.97366	5.00293	0	0	0	0	0	0	0	0	0	0
	TaMADS100	3.91427	5.85222	0	5.75742	0.573394	0	0	0	0	0	0	0	2.08422	2.76535	4.55757	0	0	0	0	0	0	0	0	0	0
	TaMADS22	5.37202	7.4239	0.287829	7.09319	2.39444	3.25752	1.43388	0	0	0	0	0	2.62529	4.55675	6.51137	0	0	0	0	0.904576	1.49954	2.20259	0	1.2524	0.121979
	TaMADS109	5.94699	8.1068	0.571378	7.6401	2.76715	0	0	0	0	0	0	0	4.47881	5.19037	6.78314	0	0	0	0.211752	0	0.81808	0	0	0	0
	TaMADS113	5.83785	8.17979	0	7.33025	2.593	0	0	0	0	0	0	0	4.03218	4.89042	6.49482	0	0	0	0.100437	0	0.71405	0	0	0	0
	TaMADS142	6.91487	8.64521	0.329588	8.37377	3.24706	0	0	0	0	0	0	0	5.61614	7.15197	7.67342	0.762353	0	0	0.863999	0	1.32259	0	0	0	0
	TaMADS170	7.01545	8.67213	0.821596	8.01698	2.65567	0	0	0	0	0	0	0	4.82599	6.40471	7.18408	0	0	0	1.40455	0	1.58281	0	0	0	0
	TaMADS178	6.94992	8.9214	1.48972	7.99371	3.25737	0	0	0	0	0	0	0	4.83574	6.2276	7.03447	0	0	0	0.562587	0	1.24073	0	0	0	0
	TaMADS126	4.90095	0.893706	0	2.19877	0.718044	3.65567	4.16458	0	0	0	0	0	4.99442	5.27607	5.10136	0.253632	0	0	0	0	0	0	0	0	0
	TaMADS25	0	0	0	0	0	0	0	0	5.99223	0	1.57814	2.19929	4.85436	4.9333	4.43057	0	2.9179	5.47846	0	0	0	0	0	0	0
	TaMADS31	0	0	0	0	0	0	0	0	5.6944	0	1.7528	2.45598	5.14363	5.22539	4.59697	0.0331432	2.75691	5.50112	0	0	0	0	0	0	0
	TaMADS42	0	0	0	0	0	0	0	0	5.22932	0	1.58167	2.02322	4.5316	4.51259	4.12208	0.317374	2.75866	5.40815	0	0	0	0	0	0	0
	TaMADS29	1.29286	1.0665	0	1.80444	0	0	0	0	5.46896	0	2.83809	3.47974	4.2806	3.92478	3.69788	2.82469	3.3013	4.58346	0	0	0	0	0	0	0
	TaMADS43	1.61424	1.08012	0	1.53389	0	0	0	0	5.7092	0	2.91257	3.11249	3.78998	3.63901	3.12081	1.98373	2.67632	4.03111	0	0	0	0	0	0	0
	TaMADS3	0	3.48403	0	3.11814	0	0	0	1.03286	4.34237	0	1.84646	2.08758	3.69039	4.01016	3.70439	2.63558	1.84486	2.36786	0	0	0	0	0	0	0
	TaMADS97	0	3.4602	0	3.96046	0	0	0	0	3.36004	0	0	0	3.77369	4.00036	2.273	0.0350101	0.453765	3.31625	0	0	0	0	0	0	0
	TaMADS173	0.881798	2.72248	0	4.45308	0	0	0.0434425	0	3.24414	0	0.245087	0.271224	5.27858	6.27947	6.65012	0	0	3.8775	0	0	0	0	0	0	0
	TaMADS45	0.881197	1.07837	0	0.980354	0	0	0.581709	0	0	0.59386	0	0	3.17873	4.64134	5.20925	0	0	0	0	0	0	0	0	0	0
	TaMADS152	0	0	0	0	0	0	0	0	0	0	0	0	3.6456	4.93369	5.18087	0	0	0	0	0	0	0	0	0	0
	TaMADS155	0	0	0	0	0	0	0	0	0	0	0	0	4.35292	5.38089	5.87241	0	0	0	0	0	0	0	0	0	0
	TaMADS167	0	0.687439	0	0.358649	0	0	0	0	0	0	0.347048	0.12887	5.12772	6.31611	6.60879	0	0	0	0	0	0	0	0	0	0
	TaMADS60	0.0750817	2.81126	0	2.33465	0	0	0.425158	0	0	1.68294	1.23716	1.50847	4.32822	6.34845	7.201	0.898398	0.334249	0	0	0	0	0	0	0	0
	TaMADS89	0	0	0	0.597536	0	0	0	0	0	0	0	0	2.64848	3.75908	3.75978	0	0	0	0	0	0	0	0	0	0
	TaMADS140	0	0	0	0	0	0	0	0	0	0	0	0	2.64935	3.76179	3.89042	0	0	0	0	0	0	0	0	0	0
	TaMADS50	1.80202	0.423348	0	2.15684	0	0.423013	0	1.24508	0.995568	0	0	0	1.77138	3.85276	4.95142	0	0.293894	0	0	0	0	0	0	0	0
	TaMADS54	2.36226	0	0	2.32103	0	0	0	0.645987	0.169448	0	0	0	2.06251	3.31316	4.19184	0	0.846666	0	0	0	0	0	0	0	0
	TaMADS46	0.0430528	0	0	0	0	0	0	0	0	0	0	0	5.91594	3.88337	2.7378	2.77231	0.407967	0	0	0	0	0	0	0	0
	TaMADS69	0.00714861	0.96646	0	0	0	0	0	0	0	0	0	0.227814	6.02712	4.53803	2.47057	2.54851	0.907975	0	0	0	0	0	0	0	0
	TaMADS62	0	0	0	0	0	0	0.28082	0	1.3779	0	0.904346	0	5.71786	3.9902	2.66896	2.40188	0.245783	0	0	0	0	0	0	0	0
	TaMADS82	0	0	0	0	0	0	0.724428	2.50929	0	0.882725	1.82762	1.91492	0	0	0	4.50561	4.20877	1.91187	0	0	0	0	0	0	0
	TaMADS149	0	0	0	0	0	0	0.463439	4.67639	3.62619	0.0232916	0	0	0	0	1.38618	5.58808	5.43281	4.60185	0	0	0	0	0	0	0
	TaMADS177	0	0	0	0	0	0.206718	0.648576	4.00519	2.95758	1.26251	0.34628	0.362916	0.360802	0.409548	0.660527	4.88792	4.87047	4.3162	0	0	0	0	0	0	0
	TaMADS26	0	0	0	0	0	0	0	0	0	3.25829	4.41916	4.71645	0	0	0	0.697351	0.237471	0	0	0	0	0	0	0	0
	TaMADS38	0	0	0	0	0	0	0	0	0	2.97729	4.69051	4.5679	0	0	0	0	0	0	0	0	0	0	0	0	0
	TaMADS32	0	0	0	0	0	0	0	0	0	2.39422	3.64282	4.05689	0	0	0	0	0	0	0	0	0	0	0	0	0
	TaMADS134	0	0	0	0	0	0	0	0	0	3.05895	3.87627	4.33902	0	0	0	0	0	0	0	0	0	0	0	0	0
	TaMADS141	0	0	0	0	0	0	0	0.734304	2.35099	3.50453	5.20199	5.34577	0	0.272579	0.534739	3.04029	1.63729	1.91368	0	0	0	0	0	0	0
	TaMADS153	0	0	0	0	0	0	0	0.132169	1.01195	3.15806	5.0256	5.43971	0	0	0	2.24264	1.03611	2.24089	0	0	0	0	0	0	0
	TaMADS166	0	0	0	0	0	0	0	1.259	1.40141	3.44112	5.03059	5.43273	0	0	0	2.30104	1.67839	2.00883	0	0	0	0	0	0	0
	TaMADS41	0.497588	1.63273	0	3.21995	0	4.58633	1.06605	2.99331	2.79177	2.4598	1.78689	1.85804	1.98115	1.28929	2.95224	0.20577	3.4821	1.4211	0	0	0	0	0	0.820761	0
	TaMADS125	3.58824	2.75394	2.73808	3.59441	2.08711	0	0.224966	2.6958	0	2.30568	1.82844	1.98325	0.395238	1.99275	3.42799	2.34541	1.49741	0	3.48953	2.7213	3.68527	2.79866	2.68291	2.22237	2.07338
	TaMADS139	3.9212	3.81427	3.62206	1.80652	1.18973	0	0.816411	2.33992	0	2.10569	1.78347	1.6062	0	1.24865	2.60962	2.24538	1.12602	0	2.90313	2.28207	3.19669	2.21795	2.18544	1.89104	2.0431
	TaMADS127	2.05452	4.00365	2.67519	2.52065	0	1.15236	1.04852	1.69574	2.08841	0.00986524	1.93137	1.56786	0.782878	1.64427	2.21111	2.88437	2.74927	1.45259	0	0	0	0	0	0	0
	TaMADS128	3.32165	4.3937	3.12162	3.80285	0.409869	0	0	2.58515	0	0.798233	1.8956	2.06095	0.167569	1.52425	4.28772	2.31146	2.30258	0	1.92106	0.721992	2.19821	0.184695	1.03398	0.431001	0.582762
	TaMADS111	3.49207	2.73624	1.28143	4.34955	0.134096	0	0	0	0	0	1.38234	0.828773	2.66534	1.82085	3.74398	0	0	0	3.13153	1.49933	1.00488	0.230668	0.368548	1.22712	1.76604
	TaMADS2	6.08135	2.1362	0	4.68136	1.41387	0	0	0	0	0	0	0	0	0.967279	4.32585	0	0	0	0	0	0	0	0	0	0
	TaMADS17	6.36475	2.47471	0	5.34091	1.42861	0	0	0	0	0	0	0	0	0.225497	3.92395	0	0	0	0	0	0.294854	0	0	0	0
	TaMADS9	5.83519	1.76822	0	4.45071	0.844506	0	0	0	0	0	0	0	0	0	3.07239	0	0	0	0	0	0	0	0	0	0
	TaMADS129	6.04782	1.2329	0.753482	4.89016	0.00619747	0	0	0	0	0	0	0	0	0	3.34146	0	0	0	0.512836	0	1.08647	0	0	0	0
	TaMADS124	3.91189	0.387122	0	3.03552	0	0	0	0	0	0	0	0	0	0	2.0816	0	0	0	0	0	0	0	0	0	0
	TaMADS122	3.91269	0	0	4.26938	0	0	0	0	0	0	0	0	0	0	2.93912	0	0	0	0.357174	0	0.435499	0	0	0	0
	TaMADS138	3.4921	0	0	4.65268	0	0	0	0	0	0	0	0	0	0	2.80869	0	0	0	0	0	0.559009	0	0	0	0
	TaMADS12	1.35801	3.78182	0	2.91434	0	0	0	0	0	0	0	0	0	1.20952	2.48598	0	0	0	0	0	0	0	0	0	0
	TaMADS84	0.632162	3.08945	0	2.5897	0	0	0	0.69712	1.61989	0	0	0	1.67013	1.71427	2.85099	0.310576	1.43405	0.214031	0	0	0	0	0	0	0
	TaMADS99	1.84585	2.23505	0	2.64011	0	0	0	0	1.7583	0	0.365924	0.596206	1.62804	0.74886	2.44246	0.481836	0.656634	0.929636	0	0	0	0	0	0	0
	TaMADS73	1.82726	0	2.43793	0	0	0	0	0	0	0	2.25969	3.48635	0	0	0	0	0	0	0.424852	0	0	0	0	0	0
	TaMADS21	0	0	0	0	0	0	0	0	0	0	1.88953	2.91938	0	0	0	0	0	0	0	0	0	0	0.501682	0	0
	TaMADS147	0	0	0.759999	0	0	0	0	0	0	0	1.78296	2.01892	0	0	0	0	0	0	0.39317	0	0	0	0.515346	0	0
	TaMADS74	0	0	0	0	0	0	0	0	0	0	1.58594	1.69916	0	0	0	0	0	0	0	0	0	0	0	0	0
	TaMADS23	0	0	0	0	0	0	0	0	0	1.19483	1.57291	1.97213	0	0	0	0	0	0	0	0	0	0	0	0	0
	TaMADS112	0	0	0	0	0	0	0	0	0	0	1.63744	1.92262	0	0	0	0	0	0	0	0	0	0	0	0	0
	TaMADS145	0	0	0	0	0	0	0	0	0	0	1.77581	2.21387	0	0	0	0	0	0	0	0	0	0	0	0	0
	TaMADS160	0	0	0	0	0	0	0	0	0	0	1.94859	2.24703	0	0	0	0	0	0	0	0	0	0	0	0	0
	TaMADS105	0	0	0	0	0	0	0	0	0	0.530316	2.9115	2.57344	0	0	0	0	0	0	0	0	0	0	0	0	0
	TaMADS180	0	0	0	0	0	0	0	0	0	0	3.49818	3.64099	0	0	0.872474	0	0	0	0	0	0	0	0	0	0
	TaMADS79	0	0.211473	0	0	0	0	0	0	0	0	1.87406	0.833692	1.09931	2.2139	1.41327	0.429076	0	0	0	0	0	0.122401	0	0	0
	TaMADS148	0	0.0297097	0	0.521624	0	0	0	0	0	0	0	0	1.44973	2.93001	2.07471	0	0	0	0	0	0	0	0	0	0
	TaMADS92	0	0	0	0	0	0	0	0	0	0	0	0	1.3312	3.30706	2.00879	0	0	0	0	0	0	0	0	0	0
	TaMADS146	0	0	0	0	0	0	0	0	0	0	0	0	2.17415	2.41894	1.9844	0	0	0	0	0	0	0	0	0	0
	TaMADS159	0	0	0	0	0	0	0	0	0	0	0	0	1.75239	2.54889	2.40114	0	0	0	0	0	0	0	0	0	0
	TaMADS106	0	0.790177	0	2.26825	0	0	0	0	1.33131	0	0	0	2.87699	2.30181	1.43441	0	0	2.71385	0	0	0	0	0	0	0
	TaMADS179	0	0	0	0	0	0	0	0	0	0	0	0	3.21797	1.59325	0.771239	0	0	0	0	0	0	0	0	0	0
	TaMADS35	0	0	0	1.67317	0	2.65673	0	1.34805	1.17024	0.503414	1.25191	1.1465	0.360662	0	1.43771	0	1.86493	0	0	0	0	0	0	0	0
	TaMADS154	0	0	0	0.97078	0	0	0.507283	0	0	1.2176	0.576624	1.32468	0.502916	1.2857	1.37322	0	1.19819	1.88456	0	0	0	0	0	0	0
	TaMADS101	0	0	1.52013	0	0	0	0	0	0	0	1.88769	1.1615	0	0	0	0	0	0	0.29298	0	0	0	0	0	0
	TaMADS143	0	0	0	0	0	0	0	0	0	0	1.76312	0	0	0	0	0	0	0	0	0	0	0	0	0	0
	TaMADS144	0	0	2.16998	0	0	0	0	0	0	0	0	0	0	0	0	0	0	0	0.607043	0	0	0	0	0	0
	TaMADS44	0	0	0	0	0	0	0	0	1.45843	0	0	0	0.184709	0.298957	0	0	0	0	0	0	0	0	0	0	0
	TaMADS88	0	0	0	0	0	0	0	0	0	0	0	0	0.105953	0.0423481	0.711164	0	0	0	0	0	0	0	0	0	0
	TaMADS130	0	0	0	0	0	0	0	0	0	0	0	0	0	0	0	0	0	0	0	0	0	0.0883461	0	0	0
	TaMADS15	0	0	0.297428	0	0	0	0	0	0	0	0.750705	1.05637	0	0	0	0	0	0	0	0	0	0	0	0	0
	TaMADS104	0	0	0.297428	0	0	0	0	0	0	0	0.750705	1.05637	0	0	0	0	0	0	0	0	0	0	0	0	0
	TaMADS133	0	0	0.297428	0	0	0	0	0	0	0	0.750705	1.05637	0	0	0	0	0	0	0	0	0	0	0	0	0
	TaMADS161	0	0	0.00411542	0	0	0	0	0	0	0	0	0	0	0	0	0	0	0	0	0	0	0	0	0	0
	TaMADS20	0	0	0	0	0	0	0	0	0	0	0	0	1.33794	0.476791	0	0	0	0	0	0	0	0	0	0	0
	TaMADS51	0	0	0	0.587636	0	0	0	0	0	0	0	0	0.792493	0.172699	0	0	0	0	0	0	0	0	0	0	0
	TaMADS71	0.281764	0	0	0	0	0	0	0	0	0	0	0	0	0.589377	0.563309	0	0	0	0	0	0	0	0	0	0
	TaMADS169	0	0	0	0	0	0	0	0	0	0	0	0	0	0	0	0	0.136382	0	0	0	0	0	0	0	0
	TaMADS14	0	0	0	0	0	0	0	0	0	0	0	0.281804	0	0	0	0	0	0	0	0	0	0	0	0	0
	TaMADS39	0	0	0	0	0	0	0	0	0	0	0	0.0869739	0	0	0	0	0	0	0	0	0	0	0	0	0
	TaMADS116	0	0	0	0	0	0	0	0	0	0	0.285728	0	0	0	0	0	0	0	0	0	0	0	0	0	0
	TaMADS121	0	0	0	0	0	0	0	0	0	0	0.365345	0.532495	0	0	0	0	0	0	0	0	0	0	0	0	0
	TaMADS34	0	0	0	0	0	0	0	0	0	0	0	0	0.328615	0	0	0	0	0	0	0	0	0	0	0	0
	TaMADS91	0	0	0	0	0	0	0	0	0	0	0	0	0	0	0	1.33559	0.674443	0	0	0	0	0	0	0	0
	TaMADS93	0	0	0	0	0	0	0	0	0	0	0	0	0	0	0	1.6369	1.17444	0	0	0	0	0	0	0	0
	TaMADS86	0	0	0	0	0	0	0	0	0	0	0	0	0	1.16057	0.666325	0	0	0	0	0	0	0	0	0	0
	TaMADS162	0	0	0	0	0	0	0	0	0	0	0	0	0	0.801424	0.478946	0	0	0	0	0	0	0	0	0	0
	TaMADS172	0	0	0	0	0	0	0	0	0	0	0.804215	0.686464	0	0	0	0	0	0	0	0	0	0	0	0	0
	TaMADS4	0	0	0	0	0	0	0	0	0	0	0	0	0	0	0	0	0	0	0	0	0	0	0	0	0
	TaMADS6	0	0	0	0	0	0	0	0	0	0	0	0	0	0	0	0	0	0	0	0	0	0	0	0	0
	TaMADS7	0	0	0	0	0	0	0	0	0	0	0	0	0	0	0	0	0	0	0	0	0	0	0	0	0
	TaMADS10	0	0	0	0	0	0	0	0	0	0	0	0	0	0	0	0	0	0	0	0	0	0	0	0	0
	TaMADS24	0	0	0	0	0	0	0	0	0	0	0	0	0	0	0	0	0	0	0	0	0	0	0	0	0
	TaMADS30	0	0	0	0	0	0	0	0	0	0	0	0	0	0	0	0	0	0	0	0	0	0	0	0	0
	TaMADS37	0	0	0	0	0	0	0	0	0	0	0	0	0	0	0	0	0	0	0	0	0	0	0	0	0
	TaMADS77	0	0	0	0	0	0	0	0	0	0	0	0	0	0	0	0	0	0	0	0	0	0	0	0	0
	TaMADS78	0	0	0	0	0	0	0	0	0	0	0	0	0	0	0	0	0	0	0	0	0	0	0	0	0
	TaMADS110	0	0	0	0	0	0	0	0	0	0	0	0	0	0	0	0	0	0	0	0	0	0	0	0	0
	TaMADS118	0	0	0	0	0	0	0	0	0	0	0	0	0	0	0	0	0	0	0	0	0	0	0	0	0
	TaMADS123	0	0	0	0	0	0	0	0	0	0	0	0	0	0	0	0	0	0	0	0	0	0	0	0	0
	TaMADS150	0	0	0	0	0	0	0	0	0	0	0	0	0	0	0	0	0	0	0	0	0	0	0	0	0
	TaMADS156	0	0	0	0	0	0	0	0	0	0	0	0	0	0	0	0	0	0	0	0	0	0	0	0	0
	TaMADS158	0	0	0	0	0	0	0	0	0	0	0	0	0	0	0	0	0	0	0	0	0	0	0	0	0
	TaMADS168	0	0	0	0	0	0	0	0	0	0	0	0	0	0	0	0	0	0	0	0	0	0	0	0	0
	TaMADS174	0	0	0	0	0	0	0	0	0	0	0	0	0	0	0	0	0	0	0	0	0	0	0	0	0
	TaMADS176	0	0	0	0	0	0	0	0	0	0	0	0	0	0	0	0	0	0	0	0	0	0	0	0	0
	TaMADS28	0	0	0	2.19534	0	0	0	0	0	0	0	0	0	0	0.76257	0	0	0	0	0	0	0	0	0	0
	TaMADS40	0	0	0	2.94753	0	0	0	0	0	0	0	0	0	0	1.56851	0	0	0	0	0	0	0	0	0	0
	TaMADS64	0.952917	1.88002	0	2.29835	0	0	0	0	0	0	0	0	1.52431	1.49538	0	0	0	0	0	0	0	0	0	0	0
	TaMADS63	5.14174	0.660863	0.0578793	4.9969	0.525673	0	0	1.56481	1.12463	0	0	0	4.17713	9.93942	18.2755	0.394226	1.79834	0.301064	0.101962	0.0427124	0.0542298	0.135673	0.0390054	0.127244	0
Mα	TaMADS175	7.16438	3.90472	7.36852	3.27698	2.27349	0	0	0	0	0	0	0	1.83909	0.512586	0	0	0	0	7.89336	2.18895	2.00501	2.28127	3.07962	2.14648	0.148663
	TaMADS27	3.39865	4.45451	1.04217	4.04073	0	3.13207	2.55368	4.67385	4.0395	3.82746	4.08612	4.20447	2.63343	3.33104	4.83142	2.69958	4.80857	3.2339	0.272534	1.63967	1.30672	2.6444	0	3.55959	1.34479
	TaMADS33	2.05037	2.74059	0.681842	4.34742	1.84352	3.29751	3.7804	3.80269	5.2398	4.40885	4.39683	4.31436	3.92405	4.27556	4.47105	4.16846	4.37008	4.54433	1.54866	1.93532	1.71833	4.02374	0.525179	2.32901	1.68855
	TaMADS72	5.02375	5.11707	3.60448	5.18423	2.3367	5.52401	4.51682	3.88953	3.99252	5.36281	4.8124	4.76698	5.4148	5.22234	5.2425	5.34167	4.88159	4.07226	3.66692	3.13646	2.8884	4.34452	1.66896	3.88196	2.64546
	TaMADS102	4.77798	5.00784	3.9138	4.39968	2.11325	3.40064	3.18007	3.23524	3.13366	4.11013	4.53571	4.70306	4.72721	5.16343	4.40757	4.8152	4.51974	4.20301	4.24073	2.89517	3.55707	4.32889	2.37273	3.54869	2.82733
	TaMADS52	5.864	5.63153	4.69864	6.17318	3.41812	5.60136	5.65345	4.76828	4.75011	6.57814	6.08835	6.26057	6.36991	6.20788	6.00824	6.30285	5.80574	4.83948	5.00788	3.24074	3.35605	4.60703	2.56059	3.65376	2.96961
	TaMADS49	2.11443	0	0	3.54832	0	0.392471	5.17702	5.52488	5.61781	0	0	0	1.75883	3.00567	3.39851	1.87791	2.86375	5.43425	0	0	0	0	0	0	0
	TaMADS56	4.47515	0.827797	0	4.73246	0	0.034284	6.12112	6.81391	7.26076	0	0	0	2.92474	4.30904	4.93698	3.1574	4.62135	6.98032	0	0	0	0	0	0	0
	TaMADS55	1.58445	3.55037	0	1.72036	0	3.79626	3.88425	2.7161	0	2.59553	1.68753	1.82433	0.586212	0.168751	1.21261	0	0	0	0	0	0	0	0	0	0
	TaMADS16	1.76675	2.58041	0	2.41767	0	4.0134	0	0.782266	2.5475	2.28829	2.01654	2.3343	3.48743	2.53618	3.18499	2.84495	2.84152	2.56168	0.41567	1.11745	1.54572	2.31065	0	1.7512	0.896981
	TaMADS58	1.51928	1.35203	0	3.59323	0.884617	4.54794	3.24554	3.17513	2.01144	1.95676	3.02981	3.30008	1.97527	2.17338	2.61037	2.08544	2.50296	0	0	0	0.320087	0	0	0	0
	TaMADS151	0.468966	0	0	1.02121	0	0	2.72221	3.55666	1.41005	0	0	0	1.59578	1.67732	0.120648	3.74428	3.09284	4.34978	0	0	0	0	0	0	0
	TaMADS57	0.259781	1.78628	0.526307	1.38333	0	0.6289	0.699263	0.255768	0.0827475	0.099955	0.803144	0.591387	1.37683	2.1272	1.96046	0.757936	0.786107	1.45614	0.0691082	0	0	0.138625	0	0	0
	TaMADS94	1.03397	0.397774	0	0.0412857	0	0	2.97355	1.54902	0	0.053014	0	0	0	0	0	0	0	0	0	0	0	0	0	0	0
	TaMADS11	0	0	0	0	0	2.97032	0	0	0	0	0	0	0	0	0	0	0	0	0	1.65402	0	2.73545	0	1.79775	0
	TaMADS85	2.75395	2.81671	1.52539	0.524715	0	2.67793	1.26559	0	0	0	0	0.386699	0	0	0.235133	0	0	0	0	0	0	0	0	0	0
	TaMADS136	1.99118	2.32179	1.54063	0.288568	0	0	0	0.365236	0	0	0	0	0	0	0	0	0	0	0.574083	0	0.768959	0	0	0	0
	TaMADS5	0	1.4453	0	0.998918	0	2.01186	0.764325	0.93298	1.03942	1.73948	0.97331	0.902923	1.71641	0.465489	0.879157	1.66301	1.78931	1.75907	0	0	0	1.11829	0	0.703074	0
	TaMADS137	0.615386	0.791903	1.61629	0	0	0.437467	0	0.156522	0	0	0	0	0.9212	0.107443	0.959232	0.0795385	0	0.228086	1.27781	0	0	0	0	0	0
	TaMADS48	0	0	0	0	0	0.475256	0	0.188224	0.761724	0	0	0	0	0	0	0	0.295259	0	0	0	0	0	0	0	0
	TaMADS171	0.258455	1.4782	0	0	0	0	0	0.020254	0	0	0	0	0.302591	0	0	0	0	0	0	0	0	0	0	0	0
	TaMADS70	0	0	0	0	0	2.24948	0	0.768972	0.148688	0.560686	0	0	0	0	0	0	0	0	0	0	0	0	0	0	0
	TaMADS157	0	0.650133	0	0	0	0	0.485978	1.45805	0.26061	0	0	0	0	0	0	0.657896	0	0	0	0	0	0	0	0	0
	TaMADS165	0	0	0	0.834401	0	1.50429	0	0	0	0	0	0	0	0	0	0	1.94032	0	0	0	0.860592	0	0	0	0
	TaMADS47	0	0	0	0	0	0	0	0	0	0	0	0	0	0	0.13345	0	0	0	0	0	0	0	0	0	0
	TaMADS81	0.303085	0	0	0	0	0	0	0	0	0	0	0	0	0	0	0	0	0	0	0	0	0	0	0	0
	TaMADS163	0	0	0	0	0	1.06459	0	0	0	0	0	0	0	0	0	0	0.781114	0	0	0	0	0	0	0	0
	TaMADS18	0	0	0	0	0	0	0	0	0	0	0	0	0	0	0	0	0	0	0	0	0	0	0	0	0
	TaMADS132	0	0	0	0	0	0	0	0	0	0	0	0	0	0	0	0	0	0	0	0	0	0	0	0	0
	TaMADS53	0	0	0	0	0	0	0	0	0	0	0	0	0	0	0	0	0	0	0	0	0	0	0	0	0
	TaMADS67	0	0	0	0	0	0	0	0	0	0	0	0	0	0	0	0	0	0	0	0	0	0	0	0	0
	TaMADS59	2.99894	11.7157	0.203814	3.29517	0.882378	13.8927	14.7664	6.57095	0.620652	6.04412	3.22105	3.54142	1.5013	1.12409	2.31756	0.405203	0.270764	0.257187	0.0918978	0.0449761	0.483431	0.438212	0.0822258	0.567172	0.165177
Mγ	TaMADS164	0	0	0	1.30678	0	1.33366	1.75204	1.35379	3.45184	0	0	0.184345	1.23694	1.3276	1.88717	0.622659	0.118544	2.41776	0	0	0	0	0	0	0
	TaMADS61	0	0	0	0	0	0	0	0	0	0	0	0	0	0	0	0	0	0	0	0	0	0	0	0	0
	TaMADS65	0	0	0	0	0	0	0	0	0	0	0	0	0	0	0	0	0	0	0	0	0	0	0	0	0
	TaMADS66	0	0	0	0	0	0	0	0	0	0	0	0	0	1.21357	0	0	0	0	0	0	0	0	0	0	0
	TaMADS68	0	0	0	0	0	0	0	0	0	0	0	0	0	0.410043	0.708726	0	0	0	0	0	0	0	0	0	0
Mδ	TaMADS83	0	0	0	0	0	0	0	0	0	0	0	0	0	0.658376	0.971579	0	0	0	0	0	0	0	0	0	0
	TaMADS75	0	0	0	0	0	0	0	0	0	0	0	0	0	0	2.13527	0	0	0	0	0	0	0	0	0	0
	TaMADS87	0	0	0	0	0	0	0	0	0	0	0	0	0	0	1.79978	0	0	0	0	0	0	0	0	0	0
	TaMADS95	0	0	0	0	0	0	0	0	0	0	0	0	0	0	1.70081	0	0	0	0	0	0	0	0	0	0
	TaMADS96	0	0	0	0	0	0	0	0	0	0	0	0	0	0	3.79353	0	0	0	0	0	0	0	0	0	0
